# Supplementary material for: Catch-up immunization for adolescents and young adults during pre-travel consultation in Japan
Source: PLoS One. 2021 Oct 14;16(10):e0258357. doi: 10.1371/journal.pone.0258357 (PMC8516256; doi:10.1371/journal.pone.0258357)
Supplement: S1 Dataset — (XLSX) [file pone.0258357.s003.xlsx]

## Sheet: Dataset
No.	Age	Gender	PMH: allergy and immunodeficiency, pregnancy	Destination_Area	Destination_Country	Main purpose of travel	Duration to departure	Past immunization_measles (dose)	Past immunization_rubella (dose)	Past immunization_mumps (dose)	Past immunization_varicella (dose)	PMH_measles	PMH_rubella	PMH_mumps	PMH_varicella	Serological test	Sero_measles	Sero_rubella	Sero_mumps	Sero_varicella	MeaslesV administered	RubellaV administered	MumpsV_administered	VaricellaV_administered	Yellow feverV_administered
52	40	F	None	Central and South America	Bolivia	Tourism	More than 4 months to 8 months	1	0	0	0	0	0	0	0	1	1	1	0	1	0	0	1	0	1
590	23	F	OAS, drug allergy (ampicillin)	Africa	Tanzania	Volunteer	More than 1 month to 2 months	2	2	3	0	0	0	0	1	1	1	1	0	1	0	0	0	0	0
40	45	F	None	Asia	Indonesia	Study	More than 1 week to 2 weeks	0	2	0	0	1	0	1	1	1	1	0	1	1	0	0	0	0	0
178	22	F	None	Asia	Vietnam	Business	More than 2 months to 4 months	1	1	1	0	0	0	1	1	1	1	1	1	1	0	0	0	0	0
342	21	F	None	Asia	Vietnam	Study	More than 2 months to 4 months	2	2	0	0	0	0	0	0	1	1	1	1	1	0	0	0	0	0
343	21	F	None	Asia	Vietnam	Study	More than 2 months to 4 months	2	2	0	0	0	0	0	0	1	1	1	1	1	0	0	0	0	0
261	21	F	None	Asia	Vietnam	Study	More than 2 months to 4 months	1	1	1	1	0	0	0	0	1	1	1	1	1	0	0	0	0	0
53	36	F	None	Asia	Indonesia	Study	More than 4 months to 8 months	1	0	0	0	0	0	0	0	1	1	1	1	1	0	0	0	0	0
5	27	M	None	Multiple regions	Around the world	Tourism	More than 4 month to 1 year	0	0	0	0	0	0	0	0	1	1	1	1	1	0	0	0	0	0
260	31	M	None	Africa	Uganda	Tourism	More than 2 months to 4 months	1	1	1	1	0	0	0	0	1	1	1	1	1	0	0	0	0	1
473	24	M	None	Oseania and Micronesia	Australia	Business	More than 4 month to 1 year	2	1	1	0	0	1	0	1	1	1	1	1	1	0	0	0	0	0
179	20	F	None	Asia	Sri Lanka	Volunteer	More than 1 month to 2 months	1	1	1	0	0	0	0	1	1	1	1	1	1	0	0	0	0	0
4	44	M	None	Central and South America	Republic of Trinidad and Tobago	Business	More than 2 weeks to 1 month	0	0	0	0	0	0	0	0	1	1	1	1	1	0	0	0	0	1
303	20	F	None	Asia	Thailand, Singapore	Tourism	More than 1 month to 2 months	2	1	0	0	0	0	0	1	1		1	1	1	1	0	0	0	0
395	22	F	None	North America	US	Study	More than 2 weeks to 1 month	2	2	0	0	0	0	1	1	1			1	1	0	0	0	0	0
181	33	F	None	Africa	Kenya, Uganda	Tourism	Unknown/Undesided	1	1	1	0	0	0	0	0	1			1	1	0	0	0	0	1
465	21	M	None	North America	US	Study	More than 1 month to 2 months	2	2	0	0	0	0	0	0	1			1	1	0	0	0	0	0
501	21	M	None	North America	US	Study	More than 1 week to 2 weeks	2	2	1	0	0	0	0	1	1				1	0	0	1	0	0
503	20	F	None	North America	Canada	Study	More than 2 months to 4 months	2	2	1	0	0	0	0	1	1				1	0	0	0	0	0
484	19	F	None	North America	US	Study	More than 2 months to 4 months	2	1	1	0	0	0	0	0	1				1	0	0	0	0	0
463	23	F	None	Asia	Thailand	Study	More than 1 month to 2 months	2	2	0	0	0	0	0	0	1			1	1	0	0	0	0	0
50	42	F	None	Asia	Cambodia, Myanmar, Thailand	Volunteer	Unknown/Undesided	0	2	1	2	0	0	0	0	1	1	1	1	0	0	0	0	0	0
464	22	F	None	Africa	Uganda	Volunteer	More than 2 weeks to 1 month	2	2	0	0	0	0	0	0	1			1	1	0	0	0	0	1
573	20	M	None	North America	US	Study	More than 1 month to 2 months	2	2	1	0	0	0	0	1	1				1	0	0	1	0	0
576	22	F	None	Africa	Democratic Republic of the Congo	Volunteer	More than 1 month to 2 months	2	3	1	0	1	1	1	1	1	1	1	1	1	0	0	0	0	1
792	20	F	None	North America	US	Study	More than 2 months to 4 months	3	3	1	0	0	0	1	1	1				1	1	1	1	0	0
37	31	M	None	Africa	Tanzania	Business	More than 2 months to 4 months	0	1	0	0	0	0	0	0	1	1	1	1	1	1	0	0	0	1
3	46	F	None	Asia	China	Accompanied family	More than 2 months to 4 months	0	0	0	0	0	0	0	0	1	1	1	1	1	0	0	0	0	0
117	32	M	None	Oseania and Micronesia	New Zealand, Tahiti	Business	More than 4 months to 8 months	1	1	0	0	0	0	0	0	1	1	1	1	1	0	0	0	0	1
302	38	M	None	North America	US	Business	More than 4 months to 8 months	2	1	0	0	0	0	0	0	1	1	1	1	1	0	0	0	0	0
116	29	M	None	Multiple regions	Czech Republic, US	Business	More than 1 month to 2 months	1	1	0	0	0	0	0	1	1	1	1	1	1	0	0	0	0	0
160	44	F	None	Africa	Kenya	Tourism	More than 2 weeks to 1 month	1	0	1	0	0	0	0	0	1	1	1	1	1	1	0	0	0	1
238	33	F	None	Central and South America	Brazil, Argentina, Chile, Bolivia, Peru	Tourism	More than 2 months to 4 months	1	1	3	0	0	0	0	0	1	1	1	0	1	0	0	0	0	1
575	19	F	None	North America	US	Study	More than 1 month to 2 months	2	2	1	0	0	0	0	1	1				1	0	0	1	0	0
578	20	F	None	North America	US	Study	More than 4 months to 8 months	2	2	2	0	0	0	0	1	1				1	0	0	0	0	0
338	25	F	None	Asia	Laos	Study	More than 1 month to 2 months	2	2	0	0	0	0	0	0	1	1	1	1	1	0	0	0	0	0
339	21	F	None	Asia	Myanmar	Study	More than 2 months to 4 months	2	2	0	0	0	0	0	0	1	1	1	1	1	0	0	0	0	0
340	19	F	None	North America	US	Study	More than 2 months to 4 months	2	2	0	0	0	0	1	1	1	1	1	1	1	0	0	0	0	0
180	32	F	None	North America	US	Study	More than 1 month to 2 months	1	1	1	0	0	0	0	1	1				1	1	1	1	0	0
571	16	M	None	North America	US	Study	Unknown/Undesided	2	2	1	0	0	0	0	0	1			0	1	0	0	1	0	0
55	29	F	None	North America	US	Study	More than 4 months to 8 months	1	0	0	0	0	0	0	0	1				1	2	2	2	0	0
54	19	M	None	North America	US	Study	More than 2 months to 4 months	1	0	0	0	0	0	0	0	1	1	0	0	1	2	2	2	0	0
574	19	M	None	North America	US	Study	More than 2 months to 4 months	2	2	1	0	0	0	0	1	1				1	0	0	1	0	0
177	20	F	Drug allergy (penicillin)	North America	US	Study	More than 4 months to 8 months	1	1	1	0	0	0	0	1	1	1	1	0	1	0	0	0	0	0
6	46	M	None	Multiple regions	Kenya, India	Business	More than 1 month to 2 months	0	0	0	0	1	0	1	0	1			1	1	0	0	0	0	1
158	33	F	None	Central and South America	Brazil	Accompanied family	More than 4 months to 8 months	1	0	1	0	0	0	0	0	1	1	1	0	1	0	0	1	0	1
1	42	M	None	Africa	Kenya, Zambia, Tanzania, Zimbabwe	Business	More than 2 months to 4 months	0	0	0	0	0	0	0	0	1	1	1	0	1	0	0	0	0	1
118	19	F	None	North America	US	Study	More than 2 months to 4 months	1	1	0	0	0	0	0	1	1				1	1	1	2	0	0
462	27	F	None	Central and South America	Brazil	Accompanied family	More than 1 month to 2 months	2	2	0	0	0	0	0	0	1			1	1	0	0	0	0	1
182	23	M	None	Asia	Vietnam	Business	More than 1 month to 2 months	1	1	1	0	0	0	0	0	1				1	1	1	1	0	0
159	33	M	None	Central and South America	Chile	Business	More than 2 months to 4 months	1	0	1	0	0	0	0	0	1	1	1	0	1	0	0	1	0	1
599	26	M	None	Africa	Ghana	Volunteer	More than 4 months to 8 months	2	2	0	1	0	0	0	0	1	1	1	0	1	0	0	0	0	1
641	23	M	None	North America	US	Study	More than 4 month to 1 year	2	2	1	1	0	0	0	0	1	1	1	1	1	0	0	0	0	0
2	29	F	None	Asia	India	Accompanied family	More than 2 months to 4 months	0	0	0	0	0	1	0	0	1	1	0	0	1	0	0	0	0	0
236	39	F	None	Africa	Kenya	Tourism	Unknown/Undesided	1	0	2	0	0	0	0	0	1	1	1		1	0	0	0	0	1
745	20	F	None	Africa	Democratic Republic of the Congo	Volunteer	More than 2 months to 4 months	2	2	2	1	0	0	0	1	1	1	1	0	1	1	1	1	0	0
262	20	F	None	North America	US	Study	More than 2 months to 4 months	1	1	1	1	0	0	0	1	1				1	0	0	1	0	0
470	22	F	None	Africa	Uganda	Tourism	More than 1 month to 2 months	2	0	1	0	0	0	0	0	1	1	1	0	1	0	0	0	0	1
467	22	F	None	North America	US	Study	More than 2 months to 4 months	2	2	0	0	0	0	1	1	1			1	1	0	0	0	0	0
651	17	F	None	North America	US	Study	More than 4 month to 1 year	2	2	1	1	0	0	0	1	1				1	0	0	1	0	0
259	32	F	None	Africa	Cameroon	Accompanied family	More than 2 months to 4 months	1	1	1	1	0	0	0	0	1	1	1	1	1	0	0	0	0	1
468	17	F	None	Asia	China	Study	More than 2 weeks to 1 month	2	2	0	0	0	0	1	1	1			1	1	0	0	0	0	0
635	19	F	None	North America	US	Study	More than 2 months to 4 months	2	2	0	1	0	0	0	0	1			1	1	0	0	0	0	0
780	25	F	None	Oseania and Micronesia	New Zealand, Tahiti	Business	More than 4 months to 8 months	3	3	0	0	0	0	0	0	1			1	0	0	0	0	0	0
295	37	F	None	Asia	Vietnam	Accompanied family	More than 1 month to 2 months	1	0	1（TV)	１（TV)	0	0	0	0	1	1	1	0	0	0	0	0	0	0
347	19	M	None	Asia	Vietnam	Study	More than 2 weeks to 1 month	2	2	0	0	0	0	1	0	1				0	0	0	0	2	0
296	22	F	None	North America	US	Study	More than 2 months to 4 months	2	0	0	0	0	0	0	1	1		0	0		2	2	2	0	0
58	42	M	None	Europe	Italy	Business	More than 2 weeks to 1 month	1	0	0	0	0	0	0	1	1		0	0		1	1	1	0	0
51	37	F	None	Asia	Thailand	Accompanied family	More than 4 months to 8 months	1	0	0	0	0	0	0	0	1	1	1	0		0	0	0	0	0
341	23	F	None	Central and South America	Republic of Trinidad and Tobago	Business	More than 1 week to 2 weeks	2	2	0	0	0	0	0	1	1			0		0	0	0	0	1
469	19	F	None	Asia	Cambodia	Tourism	More than 2 months to 4 months	2	2	0	0	0	0	0	1	1			0		0	0	1	0	0
624	20	F	None	Asia	Malaysia	Study	More than 4 months to 8 months	2	2	0	1	0	0	0	0	1			1		0	0	0	0	0
7	46	M	None	Asia	Malaysia	Business	More than 1 month to 2 months	0	0	0	0	0	0	1	1	1	1	0	1		0	2	0	0	0
466	19	F	None	North America	US	Study	More than 1 month to 2 months	2	2	0	0	0	0	1	1	1			1		0	0	0	0	0
344	20	F	None	Asia	India	Study	More than 2 months to 4 months	2	2	0	0	0	0	0	1	1			1		0	0	0	0	0
776	20	M	None	North America	US	Study	More than 2 months to 4 months	3	3	0	0	0	0	1	1	1	1	1	1		0	0	0	0	0
258	33	F	None	Africa	Senegal	Accompanied family	More than 1 month to 2 months	1	1	1	1	0	0	0	0	1	0	1	1		1	1	1	0	0
572	19	M	None	Asia	Philippines	Study	More than 1 month to 2 months	2	2	1	0	0	0	1	1	1			1		0	0	0	0	0
263	18	F	None	Asia	Laos	Volunteer	More than 2 weeks to 1 month	1	1	1	1	0	0	0	0	1	1	1	1		0	0	0	0	0
485	31	F	None	Africa	Tanzania	Tourism	More than 1 month to 2 months	2	2	1	0	0	0	0	1	1	1		1		0	0	0	0	1
487	25	M	None	Asia	Cambodia	Tourism	More than 1 month to 2 months	2	2	1	0	0	0	0	1	1			1		0	0	0	0	0
601	22	F	None	Africa	South Africa	Business	More than 1 week to 2 weeks	2	2	0	1	0	0	1	0	1			1		0	0	0	2	0
164	35	F	None	North America	US	Accompanied family	More than 2 months to 4 months	1	0	1	0	0	0	0	1	1		1			1	1	1	0	0
36	42	F	None	Africa	Kenya	Accompanied family	More than 2 months to 4 months	0	0	0	0	0	0	0	1	0		1			2	2	2	0	0
115	31	F	None	Asia	Malaysia	Accompanied family	More than 1 week to 2 weeks	1	0	0	0	0	0	0	1	1		1			1	1	1	0	0
56	39	F	None	Asia	China	Accompanied family	More than 2 months to 4 months	1	0	0	0	0	0	0	0	1		1			1	0	0	0	0
14	29	F	None	Asia	Indonesia	Tourism	More than 2 months to 4 months	0	0	0	0	1	1	1	1	0					0	0	0	0	0
69	36	M	None	Asia	China	Business	More than 2 months to 4 months	1	0	0	0	0	1	1	1	0					1	0	0	0	0
315	24	M	None	Africa	Democratic Republic of the Congo, Namibia, South Africa, Cote d'Ivoire	Business	More than 2 months to 4 months	2	1	0	0	0	1	1	1	0					0	0	0	0	1
251	35	F	None	Asia	Malaysia	Accompanied family	More than 2 months to 4 months	1	0	1	1	1	1	1	1	0					1	1	1	0	0
71	33	M	None	Africa	Ethiopia	Tourism	More than 1 week to 2 weeks	1	0	0	0	0	1	1	1	0					0	0	0	0	1
298	36	M	None	Central and South America	Brazil	Business	More than 1 week to 2 weeks	2	0	0	0	0	1	1	1	0					0	0	0	0	1
79	21	M	None	Asia	Sri Lanka	Volunteer	More than 1 week to 2 weeks	1	0	0	0	0	1	1	1	0					0	0	0	0	0
12	46	M	None	Africa	Ivory Coast, Benin, Nigeria	Business	More than 1 month to 2 months	0	0	0	0	1	1	1	1	0					0	0	0	0	0
70	34	F	None	North America	US	Accompanied family	More than 1 month to 2 months	1	0	0	0	0	1	1	1	0					0	0	0	0	0
13	35	F	None	Central and South America	Undecided	Tourism	More than 2 weeks to 1 month	0	0	0	0	1	1	1	1	0					0	0	0	0	1
119	25	F	None	Africa	Kenya	Business	More than 2 weeks to 1 month	1	1	0	0	0	1	1	1	0					1	1	1	0	0
42	27	M	None	Central and South America	Mexico	Business	More than 2 weeks to 1 month	0	0	1	0	1	1	1	1	0					0	0	0	0	1
316	20	F	None	North America	US	Study	More than 2 weeks to 1 month	2	1	0	0	0	1	1	1	0					0	0	0	0	0
11	40	M	None	Asia	Vietnam	Business	Unknown/Undesided	0	0	0	0	1	0	1	1	0					0	2	0	0	0
122	20	F	None	Asia	Indonesia	Business	More than 4 months to 8 months	1	1	0	0	0	0	1	1	0					1	1	1	0	0
491	24	F	None	Central and South America	Peru, Argentina	Business	More than 4 months to 8 months	2	2	1	0	1	0	1	1	0					0	0	0	0	1
290	35	F	None	Asia	Taiwan	Accompanied family	More than 4 months to 8 months	1	2	1	1	0	0	1	1	0					1	1	1		0
65	39	F	Sjögren's syndrome (No immunosuppressant)	Africa	Morocco	Accompanied family	More than 4 months to 8 months	1	0	0	0	0	0	1	1	0					0	0	0	0	0
648	21	F	None	Asia	China	Study	More than 4 months to 8 months	2	2	1	1	0	0	1	1	0					0	0	0	0	0
649	20	F	None	Asia	Indonesia	Study	More than 4 months to 8 months	2	2	1	1	0	0	1	1	0					0	0	0	0	0
490	20	M	None	North America	US	Study	More than 4 months to 8 months	2	2	1	0	0	0	1	1	0					0	0	1	0	0
769	23	M	None	Asia	India	Tourism	More than 2 months to 4 months	3	2	0	0	0	0	1	1	0					0	0	0	0	0
788	24	M	None	Asia	India	Tourism	More than 2 months to 4 months	3	3	1	0	0	0	1	1	0					0	0	0	0	0
353	22	F	OAS	Africa	Rwanda, Benin	Tourism	More than 2 months to 4 months	2	2	0	0	0	0	1	1	0					0	0	0	0	1
356	21	M	None	Africa	Tanzania, Kenya	Tourism	More than 2 months to 4 months	2	2	0	0	0	0	1	1	0					0	0	0	0	0
305	26	F	None	Asia	Thailand	Business	More than 2 months to 4 months	2	1	0	0	0	0	1	1	0					0	0	0	0	0
10	42	F	None	Africa	South Africa	Accompanied family	More than 2 months to 4 months	0	0	0	0	1	0	1	1	0					0	0	0	0	0
126	28	F	None	Africa	Benin	Accompanied family	More than 2 months to 4 months	1	1	0	0	0	0	1	1	0					1	1	0	0	0
358	21	F	None	Asia	Cambodia	Volunteer	More than 2 months to 4 months	2	2	0	0	0	0	1	1	0					0	0	0	0	0
371	19	F	None	Asia	Thailand	Volunteer	More than 2 months to 4 months	2	2	0	0	0	0	1	1	0					0	0	0	0	0
385	18	F	None	Asia	Indonesia	Volunteer	More than 2 months to 4 months	2	2	0	0	0	0	1	1	0					0	0	0	0	0
359	21	F	None	Africa	Uganda	Volunteer	More than 2 months to 4 months	2	2	0	0	0	0	1	1	0					0	0	0	0	1
123	19	F	None	Asia	Thailand, Vietnam	Study	More than 2 months to 4 months	1	1	0	0	0	0	1	1	0					1	1	1	0	0
361	21	F	None	Asia	Malaysia	Study	More than 2 months to 4 months	2	2	0	0	0	0	1	1	0					0	0	0	0	0
365	20	F	None	Asia	Vietnam	Study	More than 2 months to 4 months	2	2	0	0	0	0	1	1	0					0	0	0	0	0
379	19	M	None	Asia	Vietnam	Study	More than 2 months to 4 months	2	2	0	0	0	0	1	1	0					0	0	0	0	0
388	18	F	None	Asia	Cambodia	Study	More than 2 months to 4 months	2	2	0	0	0	0	1	1	0					0	0	0	0	0
391	16	F	None	Asia	India	Study	More than 2 months to 4 months	2	2	0	0	0	0	1	1	0					0	0	0	0	0
650	19	F	None	Asia	India	Study	More than 2 months to 4 months	2	2	1	1	0	0	1	1	0					0	0	0	0	0
382	19	F	None	Africa	Malawi	Study	More than 2 months to 4 months	2	2	0	0	0	0	1	1	0					0	0	0	0	0
383	19	F	None	Africa	South Africa	Study	More than 2 months to 4 months	2	2	0	0	0	0	1	1	0					0	0	0	0	0
384	19	M	None	Africa	Kenya	Study	More than 2 months to 4 months	2	2	0	0	0	0	1	1	0					0	0	0	0	1
314	19	M	None	Central and South America	Peru	Study	More than 2 months to 4 months	2	1	0	0	0	0	1	1	0					0	0	0	0	1
367	20	F	None	Central and South America	Argentina, Mexico, Peru, Bolivia, Brazil, Chile	Study	More than 2 months to 4 months	2	2	0	0	0	0	1	1	0					0	0	0	0	0
345	20	F	None	North America	US	Study	More than 2 months to 4 months	2	2	0	0	1	0	1	1	0					0	0	0	0	0
368	20	M	None	North America	US	Study	More than 2 months to 4 months	2	2	0	0	0	0	1	1	0					0	0	0	0	0
771	22	M	None	Central and South America	Brazil	Tourism	More than 1 week to 2 weeks	3	2	0	0	0	0	1	1	0					0	0	0	0	1
799	22	F	None	Central and South America	Peru, Bolivia, US	Tourism	More than 1 week to 2 weeks	3	3	0	1	0	0	1	1	0					0	0	0	0	1
372	19	F	None	Asia	Vietnam	Volunteer	More than 1 week to 2 weeks	2	2	0	0	0	0	1	1	0					0	0	0	0	0
373	19	F	None	Asia	Laos, Thailand	Volunteer	More than 1 week to 2 weeks	2	2	0	0	0	0	1	1	0					0	0	0	0	0
360	21	M	None	Africa	Gabon Republic	Volunteer	More than 1 week to 2 weeks	2	2	0	0	0	0	1	1	0					0	0	0	0	1
68	21	F	None	Asia	Philippines	Study	More than 1 week to 2 weeks	1	0	0	0	0	0	1	1	0					0	0	0	0	0
355	22	F	None	Central and South America	Brazil	Study	More than 1 week to 2 weeks	2	2	0	0	0	0	1	1	0					0	0	0	0	1
496	20	M	None	Central and South America	Bolivia, Peru, Mexico	Study	More than 1 week to 2 weeks	2	2	1	0	0	0	1	1	0					0	0	0	0	1
611	23	M	None	Central and South America	Brazil	Study	More than 1 week to 2 weeks	2	2	0	1	0	0	1	1	0					0	0	0	0	1
306	25	M	None	Asia	Undecided	Tourism	More than 1 month to 2 months	2	1	0	0	0	0	1	1	0					0	1	0	0	0
369	19	M	None	Asia	Thailand, Laos, Vietnam, Cambodia	Tourism	More than 1 month to 2 months	2	2	0	0	0	0	1	1	0					0	0	0	0	0
612	21	F	None	Africa	Ghana	Tourism	More than 1 month to 2 months	2	2	0	1	0	0	1	1	0					0	0	0	0	1
125	30	F	Cancer (Thyroid grand; regular follow-uo)	Africa	Kenya	Tourism	More than 1 month to 2 months	1	1	0	0	0	0	1	1	0					0	0	0	0	1
354	22	M	None	Multiple regions	Kenya, France, Netherlands	Tourism	More than 1 month to 2 months	2	2	0	0	0	0	1	1	0					0	0	0	0	1
494	24	M	None	Multiple regions	Around the world	Tourism	More than 1 month to 2 months	2	2	1	0	0	0	1	1	0					0	0	0	0	1
184	27	M	None	Asia	India	Business	More than 1 month to 2 months	1	1	1	0	0	0	1	1	0					1	1	1	0	0
297	45	M	None	Asia	Bahrain	Business	More than 1 month to 2 months	2	0	0	0	0	0	1	1	0					0	0	0	0	1
304	30	F	None	Asia	Myanmar	Business	More than 1 month to 2 months	2	1	0	0	0	0	1	1	0					0	0	0	0	0
349	24	F	None	Asia	India	Business	More than 1 month to 2 months	2	2	0	0	0	0	1	1	0					0	0	0	0	0
124	31	F	Food allergy (shrimp)	Asia	China	Business	More than 1 month to 2 months	1	1	0	0	0	0	1	1	0					1	1	0	0	0
348	26	F	None	Africa	Namibia	Business	More than 1 month to 2 months	2	2	0	0	0	0	1	1	0					0	0	0	0	0
63	36	M	None	Multiple regions	Brazil, Botswana	Business	More than 1 month to 2 months	1	0	0	0	0	0	1	1	0					1	1	1	0	1
62	41	F	None	Central and South America	Brazil	Accompanied family	More than 1 month to 2 months	1	0	0	0	0	0	1	1	0					1	1	1	0	1
312	20	F	None	Asia	Myanmar	Volunteer	More than 1 month to 2 months	2	1	0	0	0	0	1	1	0					0	0	0	0	0
374	19	F	None	Asia	Cambodia	Volunteer	More than 1 month to 2 months	2	2	0	0	0	0	1	1	0					0	0	0	0	0
375	19	F	None	Asia	Philippines	Volunteer	More than 1 month to 2 months	2	2	0	0	0	0	1	1	0					0	0	0	0	0
386	18	F	None	Asia	Philippines	Volunteer	More than 1 month to 2 months	2	2	0	0	0	0	1	1	0					0	0	0	0	0
387	18	F	None	Asia	Malaysia	Volunteer	More than 1 month to 2 months	2	2	0	0	0	0	1	1	0					0	0	0	0	0
352	23	F	None	Africa	Ghana	Volunteer	More than 1 month to 2 months	2	2	0	0	0	0	1	1	0					0	0	0	0	1
363	20	F	None	Africa	Malawi	Volunteer	More than 1 month to 2 months	2	2	0	0	0	0	1	1	0					0	0	0	0	0
500	17	F	None	Africa	Democratic Republic of the Congo	Volunteer	More than 1 month to 2 months	2	2	1	0	0	0	1	1	0					0	0	0	0	1
613	17	F	None	Africa	Democratic Republic of the Congo	Volunteer	More than 1 month to 2 months	2	2	0	1	0	0	1	1	0					0	0	0	0	1
308	23	M	None	Multiple regions	Kenya, France	Volunteer	More than 1 month to 2 months	2	1	0	0	0	0	1	1	0					0	1	0	0	1
309	22	M	None	Asia	Taiwan	Study	More than 1 month to 2 months	2	1	0	0	0	0	1	1	0					0	0	0	0	0
311	21	F	None	Asia	Philippines	Study	More than 1 month to 2 months	2	1	0	0	0	0	1	1	0					0	0	0	0	0
362	21	F	None	Asia	India	Study	More than 1 month to 2 months	2	2	0	0	0	0	1	1	0					0	0	0	0	0
366	20	F	None	Asia	Philippines	Study	More than 1 month to 2 months	2	2	0	0	0	0	1	1	0					0	0	0	0	0
380	19	F	None	Asia	Nepal	Study	More than 1 month to 2 months	2	2	0	0	0	0	1	1	0					0	0	0	0	0
381	19	F	None	Asia	Philippines	Study	More than 1 month to 2 months	2	2	0	0	0	0	1	1	0					0	0	0	0	0
389	18	F	None	Asia	India	Study	More than 1 month to 2 months	2	2	0	0	0	0	1	1	0					0	0	0	0	0
772	19	F	None	Asia	Philippines	Study	More than 1 month to 2 months	3	2	0	0	0	0	1	1	0					0	0	0	0	0
351	24	F	None	Africa	Tanzania, Benin	Study	More than 1 month to 2 months	2	2	0	0	0	0	1	1	0					0	0	0	0	1
313	20	M	None	North America	US	Study	More than 1 month to 2 months	2	1	0	0	0	0	1	1	0					0	0	0	0	0
390	16	M	None	Africa	Côte d'Ivoire	VFR	1 week or less	2	2	0	0	0	0	1	1	0					0	0	0	0	1
66	31	F	None	Central and South America	Brazil, Venezuela	Tourism	1 week or less	1	0	0	0	0	0	1	1	0					0	0	0	0	1
778	21	M	None	Central and South America	Peru, Chile, Argentina, Bolivia	Tourism	1 week or less	3	3	0	0	0	0	1	1	0					0	0	0	0	1
744	26	F	None	Asia	India	Business	1 week or less	2	2	2	1	0	0	1	1	0					0	0	0	0	0
121	20	F	None	Asia	Singapore	Tourism	More than 2 weeks to 1 month	1	1	0	0	0	0	1	1	0					1	1	1	0	0
370	19	F	None	Asia	Vietnam, Cambodia	Tourism	More than 2 weeks to 1 month	2	2	0	0	0	0	1	1	0					0	0	0	0	0
67	25	F	None	Africa	Ghana	Tourism	More than 2 weeks to 1 month	1	0	0	0	0	0	1	1	0					0	0	0	0	1
41	22	M	Angioedema (egg, milk). Anaphylaxis (raw egg)	Africa	Kenya	Tourism	More than 2 weeks to 1 month	0	2	0	0	1	0	1	1	0					0	0	0	0	1
64	34	F	None	Europe	Czech Republic, Germany	Tourism	More than 2 weeks to 1 month	1	0	0	0	0	0	1	1	0					1	2	1	0	0
310	21	M	None	Central and South America	Peru, Bolivia, Argentina	Tourism	More than 2 weeks to 1 month	2	1	0	0	0	0	1	1	0					0	0	0	0	1
357	21	M	None	Central and South America	Peru, Bolivia	Tourism	More than 2 weeks to 1 month	2	2	0	0	0	0	1	1	0					0	0	0	0	1
492	22	F	None	Central and South America	Peru, Bolivia	Tourism	More than 2 weeks to 1 month	2	2	1	0	1	0	1	1	0					0	0	0	0	1
770	23	M	None	Central and South America	Peru, Bolivia, Argentina	Tourism	More than 2 weeks to 1 month	3	2	0	0	0	0	1	1	0					0	0	0	0	0
120	21	M	None	Multiple regions	Around the world	Tourism	More than 2 weeks to 1 month	1	1	0	0	0	0	1	1	0					1	1	1	0	1
495	20	M	None	Asia	Taiwan	Business	More than 2 weeks to 1 month	2	2	1	0	0	0	1	1	0					0	0	0	0	0
497	19	F	None	Asia	Myanmar	Business	More than 2 weeks to 1 month	2	2	1	0	0	0	1	1	0					0	0	0	0	0
777	24	M	None	Africa	Kenya	Business	More than 2 weeks to 1 month	3	3	0	0	0	0	1	1	0					0	0	0	0	1
346	27	M	None	Multiple regions	The United States, Cuba, Panama, etc.	Business	More than 2 weeks to 1 month	2	2	0	0	0	0	1	1	0					0	0	0	0	1
183	42	F	None	Asia	Laos	Accompanied family	More than 2 weeks to 1 month	1	1	1	0	0	0	1	1	0					1	1	1	0	0
350	24	F	None	Asia	Thailand	Accompanied family	More than 2 weeks to 1 month	2	2	0	0	0	0	1	1	0					0	0	0	0	0
376	19	F	None	Asia	Sri Lanka	Volunteer	More than 2 weeks to 1 month	2	2	0	0	0	0	1	1	0					0	0	0	0	0
377	19	F	None	Asia	Philippines	Volunteer	More than 2 weeks to 1 month	2	2	0	0	0	0	1	1	0					0	0	0	0	0
378	19	M	None	Asia	Malaysia	Volunteer	More than 2 weeks to 1 month	2	2	0	0	0	0	1	1	0					0	0	0	0	0
498	19	F	None	Asia	India	Volunteer	More than 2 weeks to 1 month	2	2	1	0	0	0	1	1	0					0	0	0	0	0
779	21	M	None	Africa	Uganda	Volunteer	More than 2 weeks to 1 month	3	3	0	0	0	0	1	1	0					0	0	0	0	1
307	25	M	None	Central and South America	Bolivia	Volunteer	More than 2 weeks to 1 month	2	1	0	0	0	0	1	1	0					0	0	0	0	1
499	19	M	None	Central and South America	Brazil	Study	More than 2 weeks to 1 month	2	2	1	0	0	0	1	1	0					0	0	0	0	1
44	39	M	None	Europe	Netherlands	Business	More than 2 months to 4 months	0	0	1	0	1	1	0	1	0					0	0	1	0	1
162	38	M	None	Central and South America	Mexico	Business	More than 2 months to 4 months	1	0	1	0	0	1	0	1	0					1	1	1	0	0
474	22	M	None	Africa	Kenya	Study	More than 2 months to 4 months	2	1	1	0	0	1	0	1	0					1	1	1	0	1
337	23	M	None	Asia	India	Tourism	More than 1 week to 2 weeks	2	1	0	0	0	1	0	1	0					0	0	2	0	0
252	37	F	None	Africa	Nigeria	Tourism	More than 1 month to 2 months	1	0	1	1	0	1	0	1	0					1	1	1	0	1
176	34	F	None	Central and South America	Brazil	Tourism	More than 1 month to 2 months	1	0	1	0	0	1	0	1	0					0	0	0	0	1
237	32	M	None	Multiple regions	Around the world	Tourism	More than 1 month to 2 months	1	1	2	0	0	1	0	1	0					0	0	0	0	1
231	30	M	None	Asia	India	Business	More than 1 month to 2 months	1	1	1	0	0	1	0	1	0					0	0	0	0	0
577	41	F	None	Africa	Chad	Business	More than 1 month to 2 months	2	0	2	0	0	1	0	1	0					0	0	0	0	0
245	36	F	None	Asia	India	VFR	More than 2 weeks to 1 month	1	1	0	1	1	1	0	1	0					0	0	0	0	0
114	35	F	None	Africa	Kenya	Tourism	More than 2 weeks to 1 month	1	0	0	0	0	1	0	1	0					0	0	0	0	1
185	22	M	None	Asia	India	Business	More than 2 weeks to 1 month	1	1	1	0	1	1	0	1	0					0	0	0	0	0
163	33	F	None	Central and South America	Colombia, Panama, Mexico	Business	More than 2 weeks to 1 month	1	0	1	0	0	1	0	1	0					1	1	1	0	1
43	28	M	None	Multiple regions	Laos, Cuba, Sri Lanka	Business	Unknown/Undesided	0	0	1	0	1	0	0	1	0					2	2	2	0	0
291	33	F	None	North America	US	Accompanied family	Unknown/Undesided	1	3	2	1	1	0	0	1	0					0	0	0	0	0
504	40	F	None	Asia	China	Accompanied family	More than 1 year	2	2	1	0	0	0	0	1	0					0	0	1	0	0
426	22	M	None	Multiple regions	Around the world	Tourism	More than 4 months to 8 months	2	2	0	0	0	0	0	1	0					0	0	0	0	1
214	29	F	None	Asia	Thailand	Business	More than 4 months to 8 months	1	1	1	0	0	0	0	1	0					1	1	1	0	0
419	23	F	None	Asia	Indonesia	Business	More than 4 months to 8 months	2	2	0	0	0	0	0	1	0					0	0	0	0	0
507	27	F	OAS	Asia	Vietnam	Business	More than 4 months to 8 months	2	2	1	0	0	0	0	1	0					0	0	0	0	0
235	30	F	None	Asia	Myanmar	Accompanied family	More than 4 months to 8 months	1	2	1	0	0	0	0	1	0					1	1	1	0	0
224	23	M	None	Asia	Indonesia	Volunteer	More than 4 months to 8 months	1	1	1	0	0	0	0	1	0					1	1	1	0	1
112	28	F	OAS	Africa	Kenya	Volunteer	More than 4 months to 8 months	1	0	0	0	0	0	0	1	0					0	0	0	0	1
230	16	F	None	Asia	India	Study	More than 4 months to 8 months	1	1	1	0	0	0	0	1	0					1	1	1	0	0
429	21	F	None	Asia	Philippines	Study	More than 4 months to 8 months	2	2	0	0	0	0	0	1	0					0	0	2	0	0
483	21	F	None	Asia	China	Study	More than 4 months to 8 months	2	1	1	0	0	0	0	1	0					0	0	0	0	0
535	20	M	None	Asia	China	Study	More than 4 months to 8 months	2	2	1	0	0	0	0	1	0					1	1	1	0	0
580	20	M	None	Asia	China	Study	More than 4 months to 8 months	2	2	2	0	0	0	0	1	0					0	0	0	0	0
461	17	F	None	North America	US	Study	More than 4 months to 8 months	2	2	0	0	0	0	0	1	0					0	0	2	0	0
489	21	F	None	North America	Canada	Study	More than 4 months to 8 months	2	2	1	0	0	0	0	1	0					0	0	0	2	0
562	18	F	None	North America	US	Study	More than 4 months to 8 months	2	2	1	0	0	0	0	1	0					0	0	1	0	0
786	20	F	None	North America	US	Study	More than 4 months to 8 months	3	2	1	0	0	0	0	1	0					0	0	1	0	0
791	19	M	None	North America	US	Study	More than 4 months to 8 months	3	3	1	0	0	0	0	1	0					0	0	1	0	0
652	24	M	None	Asia	Bangladesh	Tourism	More than 2 months to 4 months	2	2	1	1	0	0	0	1	0					0	0	0	0	0
518	23	M	OAS	Africa	Tanzania	Tourism	More than 2 months to 4 months	2	2	1	0	0	0	0	1	0					0	0	0	0	0
110	29	F	None	Africa	Kenya, Tanzania	Tourism	More than 2 months to 4 months	1	0	0	0	0	0	0	1	0					0	0	0	0	1
156	19	F	None	Africa	Malawi	Tourism	More than 2 months to 4 months	1	2	0	0	1	0	0	1	0					0	0	0	0	1
654	21	F	None	Africa	Rwanda	Tourism	More than 2 months to 4 months	2	2	1	1	0	0	0	1	0					0	0	0	0	1
655	21	M	None	Africa	Kenya, Tanzania	Tourism	More than 2 months to 4 months	2	2	1	1	0	0	0	1	0					0	0	0	0	1
785	21	F	None	Africa	Kenya, Tanzania	Tourism	More than 2 months to 4 months	3	2	1	0	0	0	0	1	0					0	0	1	0	1
220	28	F	None	Multiple regions	Australia, New Zealand, Chile, Bolivia, Peru, Brazil, Argentina, US, Italy, Austria, Germany, Iceland, UK, Greece, the Netherlands, Belgium, France	Tourism	More than 2 months to 4 months	1	1	1	0	0	0	0	1	0					0	0	0	0	1
147	36	F	None	Central and South America	Brazil	Tourism	More than 2 months to 4 months	1	1	0	0	0	0	0	1	0					1	1	2	0	1
330	27	M	None	Central and South America	Peru	Tourism	More than 2 months to 4 months	2	1	0	0	0	0	0	1	0					0	0	0	0	1
488	24	M	None	Central and South America	Brazil, Peru	Tourism	More than 2 months to 4 months	2	2	1	0	0	0	0	1	0					0	0	1	2	1
513	25	F	None	Central and South America	Bolivia, Peru	Tourism	More than 2 months to 4 months	2	2	1	0	0	0	0	1	0					0	0	0	0	0
789	26	F	None	Central and South America	Bolivia, Peru	Tourism	More than 2 months to 4 months	3	3	1	0	0	0	0	1	0					0	0	0	0	1
204	30	M	None	Asia	Vietnam	Business	More than 2 months to 4 months	1	1	1	0	0	0	0	1	0					1	1	1	0	0
300	39	M	None	Asia	Laos	Business	More than 2 months to 4 months	2	0	0	0	0	0	0	1	0					0	2	2	0	0
415	28	M	None	Asia	China	Business	More than 2 months to 4 months	2	2	0	0	0	0	0	1	0					0	0	2	0	0
514	25	F	None	Asia	India	Business	More than 2 months to 4 months	2	2	1	0	0	0	0	1	0					0	0	0	0	0
232	26	M	Fever after immunization of japanese encephlitis	Asia	Philippines	Business	More than 2 months to 4 months	1	2	1	0	1	0	0	1	0					0	0	0	0	0
103	42	F	None	Africa	Tanzania	Business	More than 2 months to 4 months	1	0	0	0	0	0	0	1	0					1	1	1	0	0
520	23	M	None	Africa	Nigeria	Business	More than 2 months to 4 months	2	2	1	0	0	0	0	1	0					0	0	0	0	1
106	34	M	None	Europe	Germany	Business	More than 2 months to 4 months	1	0	0	0	0	0	0	1	0					2	2	2	0	0
420	23	F	None	Central and South America	Mexico	Business	More than 2 months to 4 months	2	2	0	0	0	0	0	1	0					0	0	0	0	0
173	36	F	Food allergy (mackerel)	North America	US	others	More than 2 months to 4 months	1	0	1	0	0	0	0	1	0					1	1	1	0	0
210	30	F	Drug allergy (NSAIDs), OAS	Asia	Malaysia	Accompanied family	More than 2 months to 4 months	1	1	1	0	0	0	0	1	0					1	1	1	0	0
199	33	F	None	Asia	Philippines	Accompanied family	More than 2 months to 4 months	1	1	1	0	0	0	0	1	0					0	0	0	0	0
33	39	F	None	Africa	Egypt	Accompanied family	More than 2 months to 4 months	0	0	0	0	0	0	0	1	0					2	2	2	0	0
412	36	F	None	Africa	Uganda	Accompanied family	More than 2 months to 4 months	2	2	0	0	0	0	0	1	0					0	0	0	0	1
448	19	F	None	Asia	Malaysia, Singapore, Thailand	Volunteer	More than 2 months to 4 months	2	2	0	0	0	0	0	1	0					0	0	0	0	0
540	20	F	None	Asia	Laos	Volunteer	More than 2 months to 4 months	2	2	1	0	0	0	0	1	0					0	0	0	0	0
561	18	M	None	Asia	Laos	Volunteer	More than 2 months to 4 months	2	2	1	0	0	0	0	1	0					0	0	0	0	0
155	16	M	None	Africa	Ghana	Volunteer	More than 2 months to 4 months	1	1	0	0	0	0	0	1	0					0	0	0	0	1
542	20	F	None	Africa	Cameroon	Volunteer	More than 2 months to 4 months	2	2	1	0	0	0	0	1	0					0	0	0	0	1
563	17	F	None	Africa	Ghana	Volunteer	More than 2 months to 4 months	2	2	1	0	0	0	0	1	0					0	0	1	0	1
662	19	F	None	Africa	Malawi	Volunteer	More than 2 months to 4 months	2	2	1	1	0	0	0	1	0					0	0	0	0	1
747	20	F	None	Africa	Democratic Republic of the Congo	Volunteer	More than 2 months to 4 months	2	2	2	1	0	0	0	1	0					0	0	0	0	0
153	20	F	None	Asia	Indonesia	Study	More than 2 months to 4 months	1	1	0	0	0	0	0	1	0					0	0	1	0	0
215	28	F	None	Asia	India	Study	More than 2 months to 4 months	1	1	1	0	0	0	0	1	0					1	1	1	0	0
392	20	F	None	Asia	Indonesia	Study	More than 2 months to 4 months	2	2	0	0	1	0	0	1	0					0	0	2	0	0
442	19	F	None	Asia	Cambodia	Study	More than 2 months to 4 months	2	2	0	0	0	0	0	1	0					0	0	2	0	0
451	19	F	None	Asia	Thailand	Study	More than 2 months to 4 months	2	2	0	0	0	0	0	1	0					0	0	0	0	0
454	19	M	None	Asia	Cambodia	Study	More than 2 months to 4 months	2	2	0	0	0	0	0	1	0					0	0	0	0	0
456	19	M	None	Asia	Thailand, Vietnam	Study	More than 2 months to 4 months	2	2	0	0	0	0	0	1	0					0	0	0	0	0
460	18	F	None	Asia	Cambodia	Study	More than 2 months to 4 months	2	2	0	0	0	0	0	1	0					0	0	0	0	0
538	20	F	None	Asia	China	Study	More than 2 months to 4 months	2	2	1	0	0	0	0	1	0					0	0	1	0	0
552	19	F	None	Asia	Cambodia	Study	More than 2 months to 4 months	2	2	1	0	0	0	0	1	0					0	0	0	0	0
558	19	F	None	Asia	Thailand	Study	More than 2 months to 4 months	2	2	1	0	0	0	0	1	0					0	0	0	0	0
559	19	M	None	Asia	Sri Lanka	Study	More than 2 months to 4 months	2	2	1	0	0	0	0	1	0					0	0	0	0	0
581	20	F	None	Asia	Philippines	Study	More than 2 months to 4 months	2	2	2	0	0	0	0	1	0					0	0	2	0	0
672	19	F	None	Asia	Thailand, Vietnam	Study	More than 2 months to 4 months	2	2	1	1	0	0	0	1	0					0	0	0	0	0
436	21	F	None	Africa	Ghana	Study	More than 2 months to 4 months	2	2	0	0	0	0	0	1	0					0	0	0	0	1
787	19	M	None	Oseania and Micronesia	Australia	Study	More than 2 months to 4 months	3	2	1	0	0	0	0	1	0					0	0	0	0	0
228	20	M	None	Central and South America	Argentina, Mexico, Peru, Bolivia, Brazil, Chile	Study	More than 2 months to 4 months	1	1	1	0	0	0	0	1	0					0	0	0	0	0
332	23	M	None	Central and South America	Peru	Study	More than 2 months to 4 months	2	1	0	0	0	0	0	1	0					0	0	0	0	1
441	20	F	None	Central and South America	Peru	Study	More than 2 months to 4 months	2	2	0	0	0	0	0	1	0					0	0	0	0	1
59	20	F	None	North America	US	Study	More than 2 months to 4 months	1	0	0	0	0	0	0	1	0					1	1	2	2	0
151	21	M	None	North America	US	Study	More than 2 months to 4 months	1	1	0	0	0	0	0	1	0					1	1	2	0	0
268	21	F	None	North America	US	Study	More than 2 months to 4 months	1	1	1	1	0	0	0	1	0					1	1	1	0	0
288	19	M	None	North America	US	Study	More than 2 months to 4 months	1	2	1	1	0	0	0	1	0					1	1	1	0	0
336	20	M	None	North America	US	Study	More than 2 months to 4 months	2	1	0	0	0	0	0	1	0					0	1	0	0	0
457	18	F	None	North America	US	Study	More than 2 months to 4 months	2	2	0	0	0	0	0	1	0					2	2	2	0	0
472	22	F	None	North America	US	Study	More than 2 months to 4 months	2	0	1	0	0	0	0	1	0					1	2	2	0	0
531	21	F	None	North America	Canada	Study	More than 2 months to 4 months	2	2	1	0	0	0	0	1	0					0	0	0	0	0
547	20	F	None	North America	US	Study	More than 2 months to 4 months	2	2	1	0	0	0	0	1	0					0	0	1	0	0
583	19	M	None	North America	US	Study	More than 2 months to 4 months	2	2	2	0	0	0	0	1	0					0	0	0	0	0
811	19	F	None	North America	US	Study	More than 2 months to 4 months	3	3	2	1	0	0	0	1	0					0	0	0	0	0
818	23	M	None	North America	US	Study	More than 2 months to 4 months	3	3	3	1	0	0	0	1	0					0	0	0	0	0
824	23	F	None	North America	US	Study	More than 2 months to 4 months	4	2	2	0	0	0	0	1	0					2	2	2	0	0
532	21	M	Atopic dermatitis (predonisolone <20mg/day), angioedema (crustaceans, nuts, egg, and soy beans)	North America	US	Study	More than 2 months to 4 months	2	2	1	0	0	0	0	1	0					0	0	1	0	0
661	19	F	None	Asia	Cambodia	Tourism	More than 1 week to 2 weeks	2	2	1	1	0	0	0	1	0					0	0	0	0	0
196	34	F	None	Africa	Ethiopia	Tourism	More than 1 week to 2 weeks	1	1	1	0	0	0	0	1	0					0	0	0	0	1
517	23	F	None	Africa	Tanzania	Tourism	More than 1 week to 2 weeks	2	2	1	0	0	0	0	1	0					0	0	1	0	0
202	30	M	None	Europe	UK, Belgium, Netherlands, France, Germany, Italy, Spain, Austria, Czech Republic, Denmark, Sweden	Tourism	More than 1 week to 2 weeks	1	1	1	0	0	0	0	1	0					1	1	1	0	0
49	22	M	None	Central and South America	Mexico, Peru, Bolivia	Tourism	More than 1 week to 2 weeks	0	1	1	1	0	0	0	1	0					0	0	0	0	1
519	23	M	OAS	Central and South America	Peru, Bolivia	Tourism	More than 1 week to 2 weeks	2	2	1	0	0	0	0	1	0					0	0	0	0	1
149	34	F	None	Central and South America	Argentina, Brazil	Business	More than 1 week to 2 weeks	1	1	0	0	0	0	0	1	0					1	1	1	0	1
579	27	F	None	Asia	Philippines	Accompanied family	More than 1 week to 2 weeks	2	2	2	0	0	0	0	1	0					0	0	0	0	0
108	30	F	None	North America	US	Accompanied family	More than 1 week to 2 weeks	1	0	0	0	0	0	0	1	0					2	2	2	0	0
154	19	F	None	Asia	Vietnam	Volunteer	More than 1 week to 2 weeks	1	1	0	0	0	0	0	1	0					1	1	1	0	0
428	21	M	None	Asia	Bangladesh	Volunteer	More than 1 week to 2 weeks	2	2	0	0	0	0	0	1	0					0	0	2	0	0
541	20	M	None	Asia	India	Volunteer	More than 1 week to 2 weeks	2	2	1	0	0	0	0	1	0					0	0	0	0	0
545	20	M	None	Central and South America	Costa Rica, Peru	Study	More than 1 week to 2 weeks	2	2	1	0	0	0	0	1	0					0	0	0	0	1
774	20	F	None	Central and South America	Columbia	Study	More than 1 week to 2 weeks	3	2	0	0	0	0	0	1	0					0	0	0	0	1
105	37	M	None	Asia	Indonesia, Hong Kong	Tourism	More than 1 month to 2 months	1	0	0	0	0	0	0	1	0					1	1	1	0	0
113	18	F	None	Asia	Laos, Thailand	Tourism	More than 1 month to 2 months	1	0	0	0	0	0	0	1	0					1	1	1	0	0
506	30	F	None	Asia	Indonesia	Tourism	More than 1 month to 2 months	2	2	1	0	0	0	0	1	0					1	1	1	0	0
269	19	F	Drug allergy ( levoofloxacine)	Asia	Laos, Thailand	Tourism	More than 1 month to 2 months	1	1	1	1	0	0	0	1	0					0	0	0	0	0
266	26	M	Drug allergy (NSAIDs)	Africa	Kenya, Ethiopia	Tourism	More than 1 month to 2 months	1	1	1	1	0	0	0	1	0					0	0	0	0	1
34	26	M	None	Africa	Ethiopia, Kenya, Tanzania	Tourism	More than 1 month to 2 months	0	0	0	0	0	0	0	1	0					0	0	0	0	1
104	40	M	None	Africa	Uganda	Tourism	More than 1 month to 2 months	1	0	0	0	0	0	0	1	0					0	0	0	0	1
539	20	F	None	Africa	Kenya	Tourism	More than 1 month to 2 months	2	2	1	0	0	0	0	1	0					0	0	0	0	1
148	34	F	None	Central and South America	Peru, Bolivia	Tourism	More than 1 month to 2 months	1	1	0	0	0	0	0	1	0					1	1	1	0	1
226	22	M	None	Central and South America	Peru, Bolivia	Tourism	More than 1 month to 2 months	1	1	1	0	0	0	0	1	0					0	0	0	0	0
523	21	M	None	Central and South America	Guatemala, Brazil, Colombia, Mexico	Tourism	More than 1 month to 2 months	2	2	1	0	0	0	0	1	0					0	0	0	0	1
527	21	M	None	Central and South America	Peru, Bolivia, Chile, Brazil	Tourism	More than 1 month to 2 months	2	2	1	0	0	0	0	1	0					0	0	0	0	1
592	23	M	None	Central and South America	Mexico, Peru, Bolivia, Cuba,	Tourism	More than 1 month to 2 months	2	2	3	0	0	0	0	1	0					0	0	0	0	0
784	25	M	Anaphylaxis (Soba)	Central and South America	Peru, Bolivia, Brazil	Tourism	More than 1 month to 2 months	3	2	1	0	0	0	0	1	0					0	0	1	0	1
416	27	F	None	Multiple regions	Thailand, China, Europe, East Africa, South America	Tourism	More than 1 month to 2 months	2	2	0	0	0	0	0	1	0					0	0	0	0	0
175	34	M	None	Asia	India	Business	More than 1 month to 2 months	1	0	1	0	0	0	0	1	0					1	1	1	0	0
197	33	M	None	Asia	Bahrain	Business	More than 1 month to 2 months	1	1	1	0	0	0	0	1	0					0	0	0	0	1
209	30	M	None	Asia	Hong Kong	Business	More than 1 month to 2 months	1	1	1	0	0	0	0	1	0					1	1	1	0	0
478	28	F	None	Asia	Indonesia	Business	More than 1 month to 2 months	2	1	1	0	0	0	0	1	0					1	1	1	0	0
107	34	M	None	Africa	Kenya	Business	More than 1 month to 2 months	1	0	0	0	0	0	0	1	0					1	1	0	0	1
109	29	F	None	Africa	Ghana	Business	More than 1 month to 2 months	1	0	0	0	0	0	0	1	0					1	1	1	0	1
198	33	F	None	Africa	Ethiopia, Rwanda, Kenya	Business	More than 1 month to 2 months	1	1	1	0	0	0	0	1	0					0	0	0	0	1
150	28	F	None	Central and South America	Brazil	Business	More than 1 month to 2 months	1	1	0	0	0	0	0	1	0					0	0	0	0	1
221	28	F	None	Central and South America	Brazil	Business	More than 1 month to 2 months	1	1	1	0	0	0	0	1	0					0	0	0	0	1
760	23	F	None	Central and South America	Brazil	Business	More than 1 month to 2 months	2	2	2	2	0	0	0	1	0					0	0	0	0	1
223	27	M	Food allergy (raw egg)	Central and South America	Guiana	Business	More than 1 month to 2 months	1	1	1	0	0	0	0	1	0					0	0	0	0	1
331	25	F	None	Multiple regions	China, Rwanda, Tanzania	Business	More than 1 month to 2 months	2	1	0	0	0	0	0	1	0					0	1	0	0	1
168	44	F	None	Asia	Singapore	Accompanied family	More than 1 month to 2 months	1	0	1	0	0	0	0	1	0					1	2	1	0	0
591	29	F	None	Asia	Thailand	Accompanied family	More than 1 month to 2 months	2	2	3	0	1	0	0	1	0					0	0	0	0	0
265	29	F	OAS	Asia	Sri Lanka	Accompanied family	More than 1 month to 2 months	1	1	1	1	0	0	0	1	0					1	1	1	0	0
502	21	F	None	Asia	Sri Lanka	Volunteer	More than 1 month to 2 months	2	2	1	0	1	0	0	1	0					0	0	1	0	0
548	19	M	None	Asia	Cambodia	Volunteer	More than 1 month to 2 months	2	2	1	0	0	0	0	1	0					0	0	0	0	0
551	19	F	None	Africa	Malawi	Volunteer	More than 1 month to 2 months	2	2	1	0	0	0	0	1	0					0	0	0	0	1
157	17	F	Food allergy (egg: improved)	Africa	Democratic Republic of the Congo	Volunteer	More than 1 month to 2 months	1	2	0	0	1	0	0	1	0					0	0	0	0	1
152	20	M	None	Asia	India	Study	More than 1 month to 2 months	1	1	0	0	0	0	0	1	0					1	1	2	0	0
267	21	F	None	Asia	Thailand, Laos	Study	More than 1 month to 2 months	1	1	1	1	0	0	0	1	0					1	1	1	0	0
333	22	F	None	Asia	Taiwan	Study	More than 1 month to 2 months	2	1	0	0	0	0	0	1	0					1	1	2	0	0
427	22	F	None	Asia	India	Study	More than 1 month to 2 months	2	2	0	0	0	0	0	1	0					0	0	0	0	0
435	21	F	None	Asia	India	Study	More than 1 month to 2 months	2	2	0	0	0	0	0	1	0					0	0	0	0	0
521	23	F	None	Asia	Malaysia	Study	More than 1 month to 2 months	2	2	1	0	0	0	0	1	0					0	0	0	0	0
529	21	M	None	Asia	Indonesia	Study	More than 1 month to 2 months	2	2	1	0	0	0	0	1	0					0	0	0	0	0
543	20	M	None	Asia	India	Study	More than 1 month to 2 months	2	2	1	0	0	0	0	1	0					0	0	0	0	0
564	16	M	None	Asia	Indonesia	Study	More than 1 month to 2 months	2	2	1	0	0	0	0	1	0					0	0	1	0	0
781	20	F	None	Asia	Nepal	Study	More than 1 month to 2 months	3	3	0	0	0	0	0	1	0					0	0	0	0	0
790	23	M	None	Asia	Thailand	Study	More than 1 month to 2 months	3	3	1	0	0	0	0	1	0					0	0	0	0	0
775	19	F	None	Europe	UK	Study	More than 1 month to 2 months	3	2	0	0	0	0	0	1	0					0	0	2	0	0
546	20	M	None	Central and South America	Peru	Study	More than 1 month to 2 months	2	2	1	0	0	0	0	1	0					0	0	0	0	1
660	20	M	None	Central and South America	Peru, Bolivia	Study	More than 1 month to 2 months	2	2	1	1	0	0	0	1	0					0	0	0	0	1
476	31	F	None	North America	US	Study	More than 1 month to 2 months	2	1	1	0	0	0	0	1	0					0	1	1	0	0
560	19	M	None	North America	US	Study	More than 1 month to 2 months	2	2	1	0	0	0	0	1	0					0	0	1	0	0
743	30	F	None	North America	US	Study	More than 1 month to 2 months	2	2	2	1	0	0	0	1	0					0	0	0	1	0
819	23	F	None	North America	US	Study	More than 1 month to 2 months	3	2	1	2	0	0	0	1	0					0	0	0	0	0
31	38	F	None	North America	US	Business	1 week or less	0	0	0	0	1	0	0	1	0					1	1	1	0	0
171	41	M	None	North America	US	Business	1 week or less	1	0	1	0	0	0	0	1	0					1	1	1	0	0
233	25	M	None	Asia	Sri Lanka	Study	1 week or less	1	2	1	0	1	0	0	1	0					0	0	0	0	0
522	23	M	None	Middle East	Israel	Study	1 week or less	2	2	1	0	0	0	0	1	0					0	0	0	0	0
437	21	F	None	North America	US	Study	1 week or less	2	2	0	0	0	0	0	1	0					0	0	1	0	0
301	23	F	None	Central and South America	Brazil, Mexico	VFR	More than 2 weeks to 1 month	2	0	0	0	0	0	0	1	0					0	0	0	0	1
200	30	F	None	Asia	India	Tourism	More than 2 weeks to 1 month	1	1	1	0	0	0	0	1	0					1	1	1	0	0
329	44	F	None	Asia	Thailand	Tourism	More than 2 weeks to 1 month	2	1	0	0	0	0	0	1	0					1	1	2	0	0
334	21	F	None	Africa	Uganda, South Africa, Namibia	Tourism	More than 2 weeks to 1 month	2	1	0	0	0	0	0	1	0					0	0	0	0	1
418	24	M	None	Africa	Egypt, Ethiopia, Zimbabwe, Bolivia, Namibia, South Africa	Tourism	More than 2 weeks to 1 month	2	2	0	0	0	0	0	1	0					0	0	0	0	1
657	20	F	None	Africa	South Africa, Swaziland, Zimbabwe, Botswana	Tourism	More than 2 weeks to 1 month	2	2	1	1	0	0	0	1	0					0	0	0	0	1
417	25	F	None	Central and South America	Peru, Bolivia, Chile	Tourism	More than 2 weeks to 1 month	2	2	0	0	0	0	0	1	0					0	0	0	0	1
482	22	M	None	Central and South America	Peru, Bolivia	Tourism	More than 2 weeks to 1 month	2	1	1	0	0	0	0	1	0					0	0	0	0	1
335	21	F	None	Multiple regions	Thailand, Turkey, Rwanda	Tourism	More than 2 weeks to 1 month	2	1	0	0	0	0	0	1	0					0	0	0	0	1
653	23	M	None	Asia	India	Business	More than 2 weeks to 1 month	2	2	1	1	0	0	0	1	0					0	0	0	0	0
47	37	M	None	Africa	Malawi, Ethiopia	Business	More than 2 weeks to 1 month	0	0	1	0	0	0	0	1	0					1	1	1	0	1
222	27	M	None	Africa	Malawi	Business	More than 2 weeks to 1 month	1	1	1	0	0	0	0	1	0					0	0	0	0	1
430	21	F	None	Africa	Tanzania	Business	More than 2 weeks to 1 month	2	2	0	0	0	0	0	1	0					0	0	0	0	0
793	30	F	None	Europe	Netherlands	Business	More than 2 weeks to 1 month	3	1	2	0	0	0	0	1	0					0	0	0	0	0
111	28	M	None	Middle East	Kuwait	Business	More than 2 weeks to 1 month	1	0	0	0	0	0	0	1	0					1	2	2	0	0
193	38	F	None	Central and South America	Brazil	Business	More than 2 weeks to 1 month	1	1	1	0	0	0	0	1	0					1	1	1	0	1
480	28	F	None	Central and South America	Colombia, Peru, Chile, Argentina, Ecuador	Business	More than 2 weeks to 1 month	2	1	1	0	0	0	0	1	0					0	0	0	0	1
174	35	F	None	Asia	Thailand	Accompanied family	More than 2 weeks to 1 month	1	0	1	0	0	0	0	1	0					1	0	0	0	0
35	18	F	None	Asia	Sri Lanka	Volunteer	More than 2 weeks to 1 month	0	0	0	0	0	0	0	1	0					2	2	2	0	0
229	18	F	None	Asia	Malaysia	Volunteer	More than 2 weeks to 1 month	1	1	1	0	0	0	0	1	0					1	1	1	0	0
246	18	F	None	Asia	Cambodia	Volunteer	More than 2 weeks to 1 month	1	1	0	1	0	0	0	1	0					0	0	0	0	0
439	20	F	None	Asia	Cambodia	Volunteer	More than 2 weeks to 1 month	2	2	0	0	0	0	0	1	0					0	0	0	0	0
440	20	M	None	Asia	India	Volunteer	More than 2 weeks to 1 month	2	2	0	0	0	0	0	1	0					0	0	0	0	0
449	19	F	None	Asia	Philippines	Volunteer	More than 2 weeks to 1 month	2	2	0	0	0	0	0	1	0					0	0	0	0	0
450	19	F	None	Asia	Myanmar	Volunteer	More than 2 weeks to 1 month	2	2	0	0	0	0	0	1	0					0	0	0	0	0
459	18	F	None	Asia	Cambodia	Volunteer	More than 2 weeks to 1 month	2	2	0	0	0	0	0	1	0					0	0	0	0	0
528	21	M	None	Asia	Laos	Volunteer	More than 2 weeks to 1 month	2	2	1	0	0	0	0	1	0					0	0	0	0	0
533	20	F	None	Asia	Indonesia	Volunteer	More than 2 weeks to 1 month	2	2	1	0	0	0	0	1	0					0	0	1	0	0
549	19	F	None	Asia	India	Volunteer	More than 2 weeks to 1 month	2	2	1	0	0	0	0	1	0					0	0	0	0	0
550	19	F	None	Asia	Vietnam	Volunteer	More than 2 weeks to 1 month	2	2	1	0	0	0	0	1	0					0	0	0	0	0
534	20	M	BA	Asia	Nepal	Volunteer	More than 2 weeks to 1 month	2	2	1	0	0	0	0	1	0					0	0	1	0	0
773	20	F	None	Africa	Uganda	Volunteer	More than 2 weeks to 1 month	3	2	0	0	0	0	0	1	0					0	0	0	0	1
825	23	M	None	Africa	Uganda	Volunteer	More than 2 weeks to 1 month	4	3	2	0	0	0	0	1	0					0	0	0	0	1
530	21	M	None	Asia	Taiwan	Study	More than 2 weeks to 1 month	2	2	1	0	0	0	0	1	0					0	0	0	0	0
544	20	F	None	Asia	Thailand	Study	More than 2 weeks to 1 month	2	2	1	0	0	0	0	1	0					0	0	0	0	0
582	19	F	None	Asia	Vietnam	Study	More than 2 weeks to 1 month	2	2	2	0	0	0	0	1	0					0	0	0	0	0
656	21	F	None	Asia	Laos	Study	More than 2 weeks to 1 month	2	2	1	1	0	0	0	1	0					0	0	0	0	0
658	20	F	None	Asia	Indonesia	Study	More than 2 weeks to 1 month	2	2	1	1	0	0	0	1	0					0	0	0	0	0
659	20	M	None	Asia	Indonesia	Study	More than 2 weeks to 1 month	2	2	1	1	0	0	0	1	0					0	0	0	0	0
746	23	F	None	Asia	Philippines	Study	More than 2 weeks to 1 month	2	2	2	1	0	0	0	1	0					0	0	0	0	0
512	27	F	None	Africa	Senegal	Study	More than 2 weeks to 1 month	2	2	1	0	0	0	0	1	0					0	0	0	0	1
438	20	F	None	North America	US	Study	More than 2 weeks to 1 month	2	2	0	0	0	0	0	1	0					0	0	2	0	0
458	18	F	None	North America	US	Study	More than 2 weeks to 1 month	2	2	0	0	0	0	0	1	0					0	0	2	0	0
61	35	M	None	Multiple regions	Indonesia, Mexico	Business	Unknown/Undesided	1	0	0	0	0	0	1	0	0					0	0	0	0	0
493	23	M	None	Africa	Democratic Republic of the Congo	Volunteer	More than 4 months to 8 months	2	2	1	0	0	0	1	0	0					0	0	0	0	1
9	27	M	None	Africa	Tanzania	Tourism	More than 2 months to 4 months	0	0	0	0	0	0	1	0	0					2	2	2	0	1
364	19	F	None	Asia	Nepal	Volunteer	More than 2 months to 4 months	2	2	0	0	0	0	1	0	0					0	0	0	2	0
795	26	M	None	Asia	Cambodia	Volunteer	More than 2 months to 4 months	3	2	0	1	0	0	1	0	0					0	0	0	0	0
610	16	F	None	Asia	China	Study	More than 2 months to 4 months	2	2	0	1	0	0	1	0	0					0	0	0	1	0
264	19	M	None	Africa	Uganda	Study	More than 2 months to 4 months	1	1	1	1	0	0	1	0	0					1	1	1	1	1
606	20	F	None	Africa	Malawi	Study	More than 2 months to 4 months	2	2	0	1	0	0	1	0	0					0	0	0	0	0
244	21	F	None	Central and South America	Bolivia	Tourism	More than 1 week to 2 weeks	1	1	0	1	0	0	1	0	0					0	0	0	0	1
796	18	F	None	Asia	Philippines	Volunteer	More than 1 week to 2 weeks	3	2	0	1	0	0	1	0	0					0	0	0	0	0
602	22	M	None	Asia	Thailand	Study	More than 1 week to 2 weeks	2	2	0	1	0	0	1	0	0					0	0	0	0	0
240	22	F	None	Africa	Kenya	Tourism	More than 1 month to 2 months	1	0	0	1	0	0	1	0	0					0	0	0	0	1
605	21	M	None	Africa	Morocco, Ethiopia, South Africa	Tourism	More than 1 month to 2 months	2	2	0	1	0	0	1	0	0					0	0	0	1	1
8	41	M	None	Asia	Malaysia	Business	More than 1 month to 2 months	0	0	0	0	0	0	1	0	0					2	2	2	2	0
239	31	F	BA, Anaphylaxis (Akebi)	Asia	Vietnam	Business	More than 1 month to 2 months	1	0	0	1	0	0	1	0	0					0	0	0	0	0
57	37	F	None	Asia	Thailand	Accompanied family	More than 1 month to 2 months	1	0	0	0	0	0	1	0	0					1	1	1	0	0
636	30	F	Food allergy (abalone)	Asia	Singapore	Accompanied family	More than 1 month to 2 months	2	1	1	1	0	0	1	0	0					0	0	0	0	0
608	19	F	None	Africa	Malawi	Volunteer	More than 1 month to 2 months	2	2	0	1	0	0	1	0	0					0	0	0	1	1
758	24	F	None	Africa	Uganda	Volunteer	More than 1 month to 2 months	2	2	1	2	0	0	1	0	0					0	0	0	0	1
642	25	F	Food allergy (shrimp)	Africa	Uganda	Volunteer	More than 1 month to 2 months	2	2	1	1	0	0	1	0	0					0	0	0	1	1
603	22	M	None	Asia	Philippines	Study	More than 1 month to 2 months	2	2	0	1	0	0	1	0	0					0	0	0	0	0
644	20	F	None	Asia	Indonesia	Study	More than 1 month to 2 months	2	2	1	1	0	0	1	0	0					0	0	0	0	0
646	19	F	None	Asia	India	Study	More than 1 month to 2 months	2	2	1	1	0	0	1	0	0					0	0	0	0	0
604	22	F	None	Multiple regions	Southeast Asia, Hong Kong, Peru, Brazil	Study	More than 1 month to 2 months	2	2	0	1	0	0	1	0	0					0	0	0	0	1
486	19	F	None	North America	US	Study	More than 1 month to 2 months	2	2	1	0	0	0	1	0	0					0	0	1	0	0
607	20	F	None	North America	US	Study	More than 1 month to 2 months	2	2	0	1	0	0	1	0	0					0	0	0	0	0
645	19	F	None	Africa	Côte d'Ivoire	VFR	1 week or less	2	2	1	1	0	0	1	0	0					0	0	0	0	1
643	22	F	None	Asia	India	Tourism	More than 2 weeks to 1 month	2	2	1	1	0	0	1	0	0					0	0	0	0	0
60	40	F	None	Central and South America	Brazil	Tourism	More than 2 weeks to 1 month	1	0	0	0	0	0	1	0	0					0	0	0	0	1
609	18	F	None	Asia	Sri Lanka	Volunteer	More than 2 weeks to 1 month	2	2	0	1	0	0	1	0	0					0	0	0	0	0
600	21	F	None	Asia	Cambodia	Study	More than 2 weeks to 1 month	2	2	0	1	0	0	1	0	0					0	0	1	1	0
647	19	F	None	Multiple regions	Colombia, Indonesia	Study	More than 2 weeks to 1 month	2	2	1	1	0	0	1	0	0					0	0	0	0	1
161	41	M	None	Africa	Ghana	Tourism	More than 2 months to 4 months	1	0	1	0	0	1	0	0	0					1	1	1	1	1
699	20	F	None	Asia	Nepal	Study	More than 1 month to 2 months	2	2	1	1	0	1	0	0	0					0	0	0	0	0
127	44	M	None	Asia	China	Business	1 week or less	1	1	0	0	1	1	0	0	0					0	0	0	0	0
25	41	M	None	Asia	Indonesia, India	Business	Unknown/Undesided	0	0	0	0	0	0	0	0	0					0	0	0	0	0
510	27	F	None	Asia	Undecided	Business	Unknown/Undesided	2	2	1	0	0	0	0	0	0					0	0	1	0	0
299	38	F	None	Africa	Uganda	Business	Unknown/Undesided	2	0	0	0	0	0	0	0	0					0	0	0	0	1
475	29	F	None	Multiple regions	Around the world	Business	Unknown/Undesided	2	1	1	0	0	0	0	0	0					0	0	0	0	0
586	33	F	None	Multiple regions	Europe, Southeast Asia	Business	Unknown/Undesided	2	2	2	0	0	0	0	0	0					0	0	0	0	0
99	28	F	None	Undecided	Undecided	Business	Unknown/Undesided	1	0	0	0	0	0	0	0	0					1	1	1	1	1
16	49	F	None	Asia	India	Accompanied family	Unknown/Undesided	0	0	0	0	0	0	0	0	0					2	2	2	2	0
767	17	F	None	Africa	Canada, South Africa, Zimbabwe	Tourism	More than 4 months to 8 months	2	2	2	2	0	0	0	0	0					0	0	0	0	0
320	26	M	None	Central and South America	Brazil	Tourism	More than 4 months to 8 months	2	1	0	0	0	0	0	0	0					0	0	0	0	1
734	18	F	None	Central and South America	Brazil	Tourism	More than 4 months to 8 months	2	2	1	1	0	0	0	0	0					0	0	0	0	1
72	49	M	HIV (CD4>200)	Central and South America	Peru, Bolivia	Tourism	More than 4 months to 8 months	1	0	0	0	0	0	0	0	0					0	0	0	0	0
707	20	M	None	Multiple regions	Iran, Turkey, Belgium	Tourism	More than 4 months to 8 months	2	2	1	1	0	0	0	0	0					0	0	0	0	0
83	38	F	None	Asia	India	Business	More than 4 months to 8 months	1	0	0	0	0	0	0	0	0					0	0	0	0	0
134	32	F	None	Asia	Vietnam	Business	More than 4 months to 8 months	1	1	0	0	0	0	0	0	0					1	1	1	2	0
98	29	F	None	Africa	South Sudan	Business	More than 4 months to 8 months	1	0	0	0	0	0	0	0	0					0	0	0	0	1
677	24	M	None	Russia and Central Asia	Russia	Business	More than 4 months to 8 months	2	2	1	1	0	0	0	0	0					0	0	0	0	0
422	21	F	OAS	Asia	Thailand	Volunteer	More than 4 months to 8 months	2	2	0	0	0	0	0	0	0					0	0	2	2	0
588	26	F	None	Africa	Ethiopia	Volunteer	More than 4 months to 8 months	2	2	2	0	0	0	0	0	0					0	0	0	0	1
619	21	M	None	Asia	Malaysia	Study	More than 4 months to 8 months	2	2	0	1	0	0	0	0	0					0	0	0	1	0
731	18	M	None	Asia	Malaysia	Study	More than 4 months to 8 months	2	2	1	1	0	0	0	0	0					0	0	1	1	0
794	23	F	None	Asia	Thailand	Study	More than 4 months to 8 months	3	3	2	0	0	0	0	0	0					0	0	0	0	0
805	18	M	None	Asia	China	Study	More than 4 months to 8 months	3	2	1	1	0	0	0	0	0					0	0	1	1	0
809	19	F	None	Asia	China	Study	More than 4 months to 8 months	3	1	2	1	0	0	0	0	0					0	0	0	0	0
617	21	F	None	Africa	Senegal, Uganda, Ghana	Study	More than 4 months to 8 months	2	2	0	1	0	0	0	0	0					0	0	2	1	0
808	19	M	None	Africa	Tanzania	Study	More than 4 months to 8 months	3	3	1	1	0	0	0	0	0					0	0	0	0	1
682	23	M	None	Central and South America	Brazil	Study	More than 4 months to 8 months	2	2	1	1	0	0	0	0	0					0	0	0	0	1
282	20	F	None	Multiple regions	UK, US	Study	More than 4 months to 8 months	1	1	1	1	0	0	0	0	0					1	1	1	1	0
721	19	F	None	North America	US	Study	More than 4 months to 8 months	2	2	1	1	0	0	0	0	0					0	0	0	1	0
434	20	M	None	North America	US	Study	More than 4 months to 8 months	2	2	0	0	0	0	0	0	0					0	0	0	0	0
680	23	F	None	North America	US	Study	More than 4 months to 8 months	2	2	1	1	0	0	0	0	0					1	1	1	0	0
717	19	F	None	North America	US	Study	More than 4 months to 8 months	2	2	1	1	0	0	0	0	0					0	0	1	1	0
765	18	M	None	North America	US	Study	More than 4 months to 8 months	2	2	2	2	0	0	0	0	0					0	0	0	0	0
798	19	F	None	North America	US	Study	More than 4 months to 8 months	3	2	0	1	0	0	0	0	0					1	1	1	1	0
816	19	F	None	North America	US	Study	More than 4 months to 8 months	3	3	2	1	0	0	0	0	0					0	0	0	1	0
705	20	F	None	Central and South America	Bolivia	VFR	More than 2 months to 4 months	2	2	1	1	0	0	0	0	0					0	0	0	0	1
733	18	F	None	Central and South America	Bolivia, Mexico	VFR	More than 2 months to 4 months	2	2	1	1	0	0	0	0	0					0	0	0	0	1
17	49	M	None	Asia	Cambodia	Tourism	More than 2 months to 4 months	0	0	0	0	0	0	0	0	0					0	0	0	0	0
74	47	F	None	Asia	Cambodia	Tourism	More than 2 months to 4 months	1	0	0	0	0	0	0	0	0					0	0	0	0	0
101	23	F	None	Asia	Thailand, Laos, Vietnam, India, Egypt, South Africa, Morocco, Iceland, Cuba, Chile, Australia, Papua New Guinea	Tourism	More than 2 months to 4 months	1	0	0	0	0	0	0	0	0					0	0	0	0	0
280	23	F	None	Asia	Bangladesh	Tourism	More than 2 months to 4 months	1	1	1	1	0	0	0	0	0					0	0	0	0	0
322	24	F	None	Asia	Thailand, Laos, India, Morocco, South Africa, Cuba, Chile, Papua New Guinea	Tourism	More than 2 months to 4 months	2	1	0	0	0	0	0	0	0					0	0	0	0	0
413	22	F	None	Asia	India	Tourism	More than 2 months to 4 months	2	2	0	0	0	0	0	0	0					0	0	0	0	0
597	19	F	None	Asia	India	Tourism	More than 2 months to 4 months	2	1	0	1	0	0	0	0	0					0	0	0	0	0
136	31	F	None	Africa	Malawi	Tourism	More than 2 months to 4 months	1	1	0	0	0	0	0	0	0					0	0	0	0	1
254	34	F	None	Africa	Ethiopia, Kenya, Tanzania	Tourism	More than 2 months to 4 months	1	0	1	1	0	0	0	0	0					0	0	0	0	1
319	27	F	None	Africa	Kenya, Uganda	Tourism	More than 2 months to 4 months	2	1	0	0	0	0	0	0	0					0	0	0	0	1
424	21	F	None	Africa	South Africa, Lesotho, Zimbabwe, Zambia, Tanzania, Kenya	Tourism	More than 2 months to 4 months	2	2	0	0	0	0	0	0	0					0	0	0	0	1
444	19	F	None	Africa	Ghana	Tourism	More than 2 months to 4 months	2	2	0	0	0	0	0	0	0					0	0	0	0	1
593	23	M	None	Africa	Tanzania	Tourism	More than 2 months to 4 months	2	0	0	1	0	0	0	0	0					0	0	0	0	1
594	20	F	None	Africa	South Africa	Tourism	More than 2 months to 4 months	2	0	0	1	0	0	0	0	0					0	0	0	0	0
665	26	M	None	Africa	Tanzania	Tourism	More than 2 months to 4 months	2	2	1	1	0	0	0	0	0					0	0	0	0	1
754	20	F	None	Africa	Malawi	Tourism	More than 2 months to 4 months	2	2	2	1	0	0	0	0	0					0	0	0	0	1
211	28	M	None	Central and South America	Peru	Tourism	More than 2 months to 4 months	1	1	1	0	0	0	0	0	0					0	0	0	0	1
242	24	F	None	Central and South America	Bolivia, Peru	Tourism	More than 2 months to 4 months	1	0	0	1	0	0	0	0	0					0	0	0	0	0
247	35	M	None	Central and South America	Peru, Bolivia, Chile, Argentina, Brazil	Tourism	More than 2 months to 4 months	1	1	0	1	0	0	0	0	0					0	0	0	0	0
409	23	F	None	Central and South America	Brazil, Argentina, Chile, Bolivia, Peru	Tourism	More than 2 months to 4 months	2	2	0	0	0	0	0	0	0					0	0	0	0	1
673	24	M	None	Central and South America	Brazil, Bolivia, Peru	Tourism	More than 2 months to 4 months	2	2	1	1	0	0	0	0	0					0	0	1	1	1
32	27	M	None	Multiple regions	Around the world	Tourism	More than 2 months to 4 months	0	0	0	0	0	0	0	0	0					0	0	0	0	0
78	40	M	None	Multiple regions	Around the world	Tourism	More than 2 months to 4 months	1	0	0	0	0	0	0	0	0					1	1	1	1	1
400	25	F	None	Multiple regions	Around the world	Tourism	More than 2 months to 4 months	2	2	0	0	0	0	0	0	0					0	0	0	0	1
421	21	M	None	Multiple regions	India, Uganda, Thailand, Myanmar	Tourism	More than 2 months to 4 months	2	2	0	0	0	0	0	0	0					0	0	2	2	1
218	25	M	None	Asia	Taiwan	Business	More than 2 months to 4 months	1	1	1	0	0	0	0	0	0					1	1	1	0	0
292	39	M	None	Asia	India	Business	More than 2 months to 4 months	1	0	0	2	0	0	0	0	0					2	2	2	2	0
317	40	M	None	Asia	India	Business	More than 2 months to 4 months	2	1	0	0	0	0	0	0	0					1	1	2	2	0
663	31	M	None	Asia	Indonesia	Business	More than 2 months to 4 months	2	2	1	1	0	0	0	0	0					0	0	1	1	0
691	21	F	None	Asia	Thailand	Business	More than 2 months to 4 months	2	2	1	1	0	0	0	0	0					0	0	0	0	0
700	20	F	None	Asia	Cambodia	Business	More than 2 months to 4 months	2	2	1	1	0	0	0	0	0					0	0	1	1	0
709	20	F	None	Asia	Indonesia	Business	More than 2 months to 4 months	2	2	1	1	0	0	0	0	0					0	0	0	0	0
724	19	M	None	Asia	Laos	Business	More than 2 months to 4 months	2	2	1	1	0	0	0	0	0					0	0	0	0	0
90	34	M	None	Africa	Kenya, Tanzania, Zambia, Zimbabwe	Business	More than 2 months to 4 months	1	0	0	0	0	0	0	0	0					2	2	2	2	1
96	31	M	None	Africa	Tanzania, Kenya, Zambia	Business	More than 2 months to 4 months	1	0	0	0	0	0	0	0	0					0	0	0	0	1
135	32	M	None	Africa	Morocco, Sao Tome and Principe, Cote d'Ivoire	Business	More than 2 months to 4 months	1	1	0	0	0	0	0	0	0					1	1	1	0	1
170	35	M	None	Africa	Kenya, Tanzania, Zambia, Zimbabwe	Business	More than 2 months to 4 months	1	0	1	0	0	0	0	0	0					0	0	0	0	1
234	31	M	None	Africa	Kenya, Tanzania, Uganda	Business	More than 2 months to 4 months	1	2	1	0	0	0	0	0	0					1	1	1	1	1
256	31	F	None	Africa	Tanzania	Business	More than 2 months to 4 months	1	0	1	1	0	0	0	0	0					0	0	0	0	0
405	24	M	None	Africa	Tanzania, Benin	Business	More than 2 months to 4 months	2	2	0	0	0	0	0	0	0					0	0	0	0	1
674	24	F	None	Africa	Côte d'Ivoire	Business	More than 2 months to 4 months	2	2	1	1	0	0	0	0	0					0	0	1	1	1
471	29	M	None	Oseania and Micronesia	Papua New Guinea	Business	More than 2 months to 4 months	2	0	1	0	0	0	0	0	0					1	1	1	0	0
80	39	M	None	Central and South America	Brazil, Peru, US	Business	More than 2 months to 4 months	1	0	0	0	0	0	0	0	0					0	0	0	0	1
97	31	M	None	Central and South America	Brazil	Business	More than 2 months to 4 months	1	0	0	0	0	0	0	0	0					0	0	0	0	1
783	26	F	None	Central and South America	Brazil	Business	More than 2 months to 4 months	3	1	1	0	0	0	0	0	0					0	1	1	0	0
273	30	M	None	North America	US	Business	More than 2 months to 4 months	1	1	1	1	0	0	0	0	0					0	0	1	1	0
279	23	F	None	North America	US	Business	More than 2 months to 4 months	1	1	1	1	0	0	0	0	0					0	0	0	0	1
683	22	F	None	North America	US	Business	More than 2 months to 4 months	2	2	1	1	0	0	0	0	0					0	0	1	0	0
129	38	F	None	Africa	Uganda	Accompanied family	More than 2 months to 4 months	1	1	0	0	0	0	0	0	0					1	1	1	0	1
455	16	F	None	North America	US	Accompanied family	More than 2 months to 4 months	2	2	0	0	0	0	0	0	0					0	0	2	2	0
145	19	M	None	Asia	Nepal	Volunteer	More than 2 months to 4 months	1	1	0	0	0	0	0	0	0					0	0	0	0	0
283	20	F	None	Asia	Cambodia	Volunteer	More than 2 months to 4 months	1	1	1	1	0	0	0	0	0					1	1	1	0	0
711	20	F	None	Asia	India	Volunteer	More than 2 months to 4 months	2	2	1	1	0	0	0	0	0					0	0	0	0	0
716	19	F	None	Asia	Philippines	Volunteer	More than 2 months to 4 months	2	2	1	1	0	0	0	0	0					0	0	1	1	0
801	27	F	None	Asia	Vietnam	Volunteer	More than 2 months to 4 months	3	2	1	1	0	0	0	0	0					0	0	1	1	0
742	16	M	None	Africa	Kenya	Volunteer	More than 2 months to 4 months	2	2	1	1	0	0	0	0	0					0	0	0	0	1
39	19	M	None	Asia	China	Study	More than 2 months to 4 months	0	1	0	0	0	0	0	0	0					0	0	0	0	0
328	19	F	None	Asia	India, Singapore	Study	More than 2 months to 4 months	2	1	0	0	0	0	0	0	0					0	0	0	0	0
431	20	F	None	Asia	China	Study	More than 2 months to 4 months	2	2	0	0	0	0	0	0	0					0	0	2	2	0
556	20	M	None	Asia	China	Study	More than 2 months to 4 months	2	2	1	0	0	0	0	0	0					0	0	0	0	0
632	19	F	None	Asia	Nepal	Study	More than 2 months to 4 months	2	2	0	1	0	0	0	0	0					0	0	1	1	0
686	22	M	None	Asia	China	Study	More than 2 months to 4 months	2	2	1	1	0	0	0	0	0					0	0	0	0	0
727	19	F	None	Asia	Malaysia, Indonesia	Study	More than 2 months to 4 months	2	2	1	1	0	0	0	0	0					0	0	0	0	0
713	20	M	None	Asia	India	Study	More than 2 months to 4 months	2	2	1	1	0	0	0	0	0					0	0	0	0	0
143	20	M	None	Africa	Tanzania	Study	More than 2 months to 4 months	1	1	0	0	0	0	0	0	0					1	1	2	1	1
225	20	M	None	Africa	Malawi	Study	More than 2 months to 4 months	1	1	1	0	0	0	0	0	0					0	0	0	0	0
227	18	F	None	Africa	Ghana	Study	More than 2 months to 4 months	1	1	1	0	0	0	0	0	0					0	0	0	0	1
557	20	M	None	Africa	South Africa, Namibia, Angola, Zambia, Zimbabwe, Mozambique, Lesotho, Swaziland	Study	More than 2 months to 4 months	2	2	1	0	0	0	0	0	0					0	0	0	0	1
640	20	F	None	Africa	Tanzania	Study	More than 2 months to 4 months	2	1	1	1	0	0	0	0	0					0	0	1	1	1
728	19	M	None	Africa	Ghana	Study	More than 2 months to 4 months	2	2	1	1	0	0	0	0	0					0	0	0	0	1
729	19	M	None	Africa	Tanzania	Study	More than 2 months to 4 months	2	2	1	1	0	0	0	0	0					0	0	0	0	1
423	21	F	None	Europe	Italy	Study	More than 2 months to 4 months	2	2	0	0	0	0	0	0	0					0	0	2	0	0
802	23	M	None	Europe	Switzerland	Study	More than 2 months to 4 months	3	2	1	1	0	0	0	0	0					0	0	0	0	0
815	19	M	None	Europe	Germany	Study	More than 2 months to 4 months	3	3	2	1	0	0	0	0	0					0	0	0	1	0
243	22	M	None	Central and South America	Mexico	Study	More than 2 months to 4 months	1	0	0	1	0	0	0	0	0					0	0	0	1	0
249	19	F	None	Central and South America	Peru	Study	More than 2 months to 4 months	1	1	0	1	0	0	0	0	0					1	1	2	1	1
525	22	F	None	Central and South America	Brazil	Study	More than 2 months to 4 months	2	2	1	0	0	0	0	0	0					0	0	0	0	1
623	21	M	None	Central and South America	Peru	Study	More than 2 months to 4 months	2	2	0	1	0	0	0	0	0					0	0	0	0	1
812	23	F	None	Central and South America	Brazil	Study	More than 2 months to 4 months	3	3	2	1	0	0	0	0	0					0	0	0	0	1
281	21	F	None	North America	Canada	Study	More than 2 months to 4 months	1	1	1	1	0	0	0	0	0					0	0	0	1	0
294	19	F	None	North America	US	Study	More than 2 months to 4 months	1	1	1	2	0	0	0	0	0					0	0	0	0	0
325	21	M	None	North America	US	Study	More than 2 months to 4 months	2	1	0	0	0	0	0	0	0					0	1	2	0	0
326	20	F	None	North America	US	Study	More than 2 months to 4 months	2	1	0	0	0	0	0	0	0					2	2	2	2	0
453	18	F	None	North America	US	Study	More than 2 months to 4 months	2	2	0	0	0	0	0	0	0					2	2	2	0	0
553	20	M	None	North America	US	Study	More than 2 months to 4 months	2	2	1	0	0	0	0	0	0					0	0	1	0	0
629	20	F	None	North America	US	Study	More than 2 months to 4 months	2	2	0	1	0	0	0	0	0					0	0	2	0	0
668	26	M	None	North America	US	Study	More than 2 months to 4 months	2	2	1	1	0	0	0	0	0					0	0	0	0	0
704	20	M	None	North America	US	Study	More than 2 months to 4 months	2	2	1	1	0	0	0	0	0					0	0	1	1	0
714	20	F	None	North America	US	Study	More than 2 months to 4 months	2	2	1	1	0	0	0	0	0					1	1	1	0	0
718	19	M	None	North America	US	Study	More than 2 months to 4 months	2	2	1	1	0	0	0	0	0					0	0	1	1	0
719	19	M	None	North America	US	Study	More than 2 months to 4 months	2	2	1	1	0	0	0	0	0					2	2	3	1	0
739	17	F	None	North America	US	Study	More than 2 months to 4 months	2	2	1	1	0	0	0	0	0					1	1	1	1	0
741	16	F	None	North America	US	Study	More than 2 months to 4 months	2	2	1	1	0	0	0	0	0					0	0	1	1	0
753	20	F	None	North America	US	Study	More than 2 months to 4 months	2	2	2	1	0	0	0	0	0					0	0	0	1	0
763	21	F	None	North America	US	Study	More than 2 months to 4 months	2	2	2	2	0	0	0	0	0					0	0	0	0	0
820	16	M	None	North America	US	Study	More than 2 months to 4 months	3	2	2	2	0	0	0	0	0					0	0	0	0	0
443	19	M	None	Africa	Guinea	VFR	More than 1 week to 2 weeks	2	2	0	0	0	0	0	0	0					0	0	0	0	0
293	20	M	None	Asia	Vietnam, Taiwan	Tourism	More than 1 week to 2 weeks	1	1	1	2	0	0	0	0	0					0	0	0	0	0
690	21	F	None	Asia	Thailand	Tourism	More than 1 week to 2 weeks	2	2	1	1	0	0	0	0	0					0	0	0	0	0
195	32	F	None	Africa	South Africa, Namibia, Zimbabwe, Botswana	Tourism	More than 1 week to 2 weeks	1	1	1	0	0	0	0	0	0					0	0	0	0	1
396	26	M	None	Africa	South Africa, Namibia, Zimbabwe, Kenya, Rwanda, Tanzania, Ethiopia, Egypt, Morocco	Tourism	More than 1 week to 2 weeks	2	2	0	0	0	0	0	0	0					0	0	0	0	1
146	17	F	None	Europe	Sweden, Germany	Tourism	More than 1 week to 2 weeks	1	1	0	0	0	0	0	0	0					0	0	0	0	0
272	30	M	None	Europe	Italy	Tourism	More than 1 week to 2 weeks	1	1	1	1	0	0	0	0	0					1	1	1	0	0
393	38	M	None	Central and South America	Brazil	Tourism	More than 1 week to 2 weeks	2	2	0	0	0	0	0	0	0					0	0	0	0	1
639	22	F	None	Central and South America	Peru, Bolivia	Tourism	More than 1 week to 2 weeks	2	1	1	1	0	0	0	0	0					0	0	0	0	1
684	22	F	None	Central and South America	Peru, Bolivia	Tourism	More than 1 week to 2 weeks	2	2	1	1	0	0	0	0	0					0	0	0	0	1
810	22	M	None	Central and South America	Peru, Bolivia, Chile	Tourism	More than 1 week to 2 weeks	3	2	2	1	0	0	0	0	0					0	0	0	1	1
201	30	M	None	Multiple regions	Thailand, UK, Iceland, Germany, Poland, Denmark, Spain, Peru, Bolivia, US, Canada	Tourism	More than 1 week to 2 weeks	1	1	1	0	0	0	0	0	0					0	0	0	0	1
411	23	F	None	Multiple regions	Europe, Brazil, Peru, Bolivia, Argentina	Tourism	More than 1 week to 2 weeks	2	2	0	0	0	0	0	0	0					0	0	0	0	1
82	39	M	None	Asia	Philippines	Business	More than 1 week to 2 weeks	1	0	0	0	0	0	0	0	0					0	0	0	0	0
191	34	M	None	Asia	Vietnam	Business	More than 1 week to 2 weeks	1	1	1	0	0	0	0	0	0					0	1	0	0	0
271	30	M	None	Asia	India	Business	More than 1 week to 2 weeks	1	1	1	1	0	0	0	0	0					1	1	1	1	0
397	26	F	None	Asia	Vietnam	Business	More than 1 week to 2 weeks	2	2	0	0	0	0	0	0	0					0	0	0	0	0
595	25	F	None	Asia	Thailand, Laos	Business	More than 1 week to 2 weeks	2	1	0	1	0	0	0	0	0					0	0	0	0	0
637	36	F	None	Asia	South Korea, Taiwan, Vietnam	Business	More than 1 week to 2 weeks	2	1	1	1	0	0	0	0	0					1	1	1	0	0
664	28	F	None	Asia	Vietnam	Business	More than 1 week to 2 weeks	2	2	1	1	0	0	0	0	0					0	0	0	0	0
408	24	M	None	Oseania and Micronesia	Australia	Business	More than 1 week to 2 weeks	2	2	0	0	0	0	0	0	0					0	0	0	0	0
750	24	M	None	Central and South America	Brazil	Business	More than 1 week to 2 weeks	2	2	2	1	0	0	0	0	0					0	0	0	0	1
782	28	F	None	Central and South America	Argentina, Peru, Brazil	Business	More than 1 week to 2 weeks	3	1	1	0	0	0	0	0	0					0	0	0	0	1
634	18	F	None	Asia	India, Sri Lanka	Volunteer	More than 1 week to 2 weeks	2	2	0	1	0	0	0	0	0					0	0	0	0	0
692	21	M	None	Asia	India	Volunteer	More than 1 week to 2 weeks	2	2	1	1	0	0	0	0	0					0	0	0	0	0
755	20	F	None	Asia	Cambodia	Volunteer	More than 1 week to 2 weeks	2	2	2	1	0	0	0	0	0					0	0	0	0	0
764	19	M	None	Asia	Cambodia	Volunteer	More than 1 week to 2 weeks	2	2	2	2	0	0	0	0	0					0	0	0	0	0
555	20	F	None	Africa	Uganda	Volunteer	More than 1 week to 2 weeks	2	2	1	0	0	0	0	0	0					0	0	0	0	1
85	37	F	None	Central and South America	Brazil	Volunteer	More than 1 week to 2 weeks	1	0	0	0	0	0	0	0	0					0	0	0	0	1
141	22	M	None	Asia	India	Study	More than 1 week to 2 weeks	1	1	0	0	0	0	0	0	0					1	1	1	0	0
681	23	F	None	Asia	Indonesia	Study	More than 1 week to 2 weeks	2	2	1	1	0	0	0	0	0					0	0	0	0	0
693	21	F	None	Asia	Indonesia	Study	More than 1 week to 2 weeks	2	2	1	1	0	0	0	0	0					0	0	0	0	0
102	23	F	None	Central and South America	Brazil, Peru	Study	More than 1 week to 2 weeks	1	0	0	0	0	0	0	0	0					0	0	0	0	1
132	33	F	None	Africa	Nigeria	VFR	More than 1 month to 2 months	1	1	0	0	0	0	0	0	0					1	1	1	0	1
515	25	M	None	Central and South America	Brazil	VFR	More than 1 month to 2 months	2	2	1	0	0	0	0	0	0					0	0	1	1	1
615	24	F	None	Asia	Vietnam, Cambodia	Tourism	More than 1 month to 2 months	2	2	0	1	0	0	0	0	0					0	0	0	0	0
631	19	F	None	Asia	Indonesia	Tourism	More than 1 month to 2 months	2	2	0	1	0	0	0	0	0					0	0	2	1	0
722	19	F	None	Asia	Laos	Tourism	More than 1 month to 2 months	2	2	1	1	0	0	0	0	0					0	0	0	0	0
24	41	M	None	Africa	Republic of the Congo	Tourism	More than 1 month to 2 months	0	0	0	0	0	0	0	0	0					0	0	0	0	1
27	37	F	None	Africa	Nigeria	Tourism	More than 1 month to 2 months	0	0	0	0	0	0	0	0	0					0	0	0	0	1
76	46	F	None	Africa	Ethiopia	Tourism	More than 1 month to 2 months	1	0	0	0	0	0	0	0	0					0	0	0	0	0
88	35	M	None	Africa	Kenya	Tourism	More than 1 month to 2 months	1	0	0	0	0	0	0	0	0					0	0	0	0	1
138	30	F	None	Africa	Burkina Faso	Tourism	More than 1 month to 2 months	1	1	0	0	0	0	0	0	0					0	0	0	0	0
208	29	F	None	Africa	Tanzania	Tourism	More than 1 month to 2 months	1	1	1	0	0	0	0	0	0					0	0	0	0	0
398	25	M	None	Africa	Egypt, Kenya, Zimbabwe	Tourism	More than 1 month to 2 months	2	2	0	0	0	0	0	0	0					0	0	0	0	1
402	24	M	None	Africa	Ethiopia, Kenya, Tanzania	Tourism	More than 1 month to 2 months	2	2	0	0	0	0	0	0	0					0	0	0	0	1
481	20	M	None	Africa	Tanzania, Zambia, Zimbabwe	Tourism	More than 1 month to 2 months	2	1	1	0	0	0	0	0	0					0	0	0	0	1
565	19	M	None	Africa	Kenya, Tanzania	Tourism	More than 1 month to 2 months	2	2	1	0	0	0	0	0	0					0	0	0	0	1
566	19	M	None	Africa	Benin	Tourism	More than 1 month to 2 months	2	2	1	0	0	0	0	0	0					0	0	0	0	1
585	34	F	None	Africa	Nigeria	Tourism	More than 1 month to 2 months	2	2	2	0	0	0	0	0	0					0	0	0	0	0
596	24	F	None	Africa	Rwanda, South Africa	Tourism	More than 1 month to 2 months	2	1	0	1	0	0	0	0	0					1	1	1	0	1
616	23	F	None	Africa	Malawi	Tourism	More than 1 month to 2 months	2	2	0	1	0	0	0	0	0					0	0	0	0	1
676	24	M	None	Africa	Uganda	Tourism	More than 1 month to 2 months	2	2	1	1	0	0	0	0	0					0	0	0	0	1
723	19	M	None	Africa	Uganda	Tourism	More than 1 month to 2 months	2	2	1	1	0	0	0	0	0					0	0	0	0	1
740	17	F	None	Africa	Ethiopia	Tourism	More than 1 month to 2 months	2	2	1	1	0	0	0	0	0					0	0	0	0	1
248	28	M	None	Africa	Uganda	Tourism	More than 1 month to 2 months	1	1	0	1	0	0	0	0	0					1	1	0	0	1
77	43	F	None	Central and South America	Brazil	Tourism	More than 1 month to 2 months	1	0	0	0	0	0	0	0	0					0	0	0	0	1
92	33	M	None	Central and South America	Chile, Bolivia	Tourism	More than 1 month to 2 months	1	0	0	0	0	0	0	0	0					2	2	2	0	0
139	25	F	None	Central and South America	Bolivia, Peru	Tourism	More than 1 month to 2 months	1	1	0	0	0	0	0	0	0					0	0	0	0	0
190	34	M	None	Central and South America	Bolivia	Tourism	More than 1 month to 2 months	1	1	1	0	0	0	0	0	0					1	1	1	0	1
410	23	F	None	Central and South America	Ecuador	Tourism	More than 1 month to 2 months	2	2	0	0	0	0	0	0	0					0	0	0	0	0
452	18	F	None	Central and South America	Brazil	Tourism	More than 1 month to 2 months	2	2	0	0	0	0	0	0	0					0	0	2	2	1
509	27	M	None	Central and South America	Peru, Bolivia	Tourism	More than 1 month to 2 months	2	2	1	0	0	0	0	0	0					0	0	1	0	1
18	48	F	Topical steroid	Central and South America	Bolivia, Peru	Tourism	More than 1 month to 2 months	0	0	0	0	0	0	0	0	0					0	0	0	0	0
131	34	F	None	Multiple regions	Netherlands, Uganda	Tourism	More than 1 month to 2 months	1	1	0	0	0	0	0	0	0					1	1	1	0	1
188	35	M	None	Multiple regions	Around the world	Tourism	More than 1 month to 2 months	1	1	1	0	0	0	0	0	0					1	1	1	0	1
536	21	M	None	Multiple regions	Southeast Asia, South America, Europe	Tourism	More than 1 month to 2 months	2	2	1	0	0	0	0	0	0					0	0	0	0	1
671	25	F	None	Multiple regions	Around the world	Tourism	More than 1 month to 2 months	2	2	1	1	0	0	0	0	0					0	0	0	0	1
15	37	M	None	Asia	India	Business	More than 1 month to 2 months	0	0	0	0	1	0	0	0	0					0	2	0	0	0
21	46	M	None	Asia	Bangladesh	Business	More than 1 month to 2 months	0	0	0	0	0	0	0	0	0					2	2	2	0	0
45	34	M	None	Asia	Bangladesh	Business	More than 1 month to 2 months	0	0	1	0	0	0	0	0	0					0	0	0	0	0
48	30	F	None	Asia	Indonesia	Business	More than 1 month to 2 months	0	0	0	1	0	0	0	0	0					1	1	1	1	0
100	26	F	None	Asia	Vietnam	Business	More than 1 month to 2 months	1	0	0	0	0	0	0	0	0					0	0	0	0	0
165	37	M	None	Asia	Thailand	Business	More than 1 month to 2 months	1	0	1	0	0	0	0	0	0					1	1	1	1	0
216	27	M	None	Asia	Philippines	Business	More than 1 month to 2 months	1	1	1	0	0	0	0	0	0					0	0	0	0	0
275	29	F	None	Asia	India	Business	More than 1 month to 2 months	1	1	1	1	0	0	0	0	0					1	1	1	1	0
276	28	F	None	Asia	Cambodia	Business	More than 1 month to 2 months	1	1	1	1	0	0	0	0	0					1	1	1	1	0
394	36	M	None	Asia	Korea	Business	More than 1 month to 2 months	2	2	0	0	0	0	0	0	0					0	0	1	1	0
403	24	F	None	Asia	Laos	Business	More than 1 month to 2 months	2	2	0	0	0	0	0	0	0					0	0	0	0	0
477	26	M	None	Asia	Vietnam	Business	More than 1 month to 2 months	2	1	1	0	0	0	0	0	0					0	0	0	0	0
666	26	M	None	Asia	India	Business	More than 1 month to 2 months	2	2	1	1	0	0	0	0	0					0	0	0	0	0
667	26	M	None	Asia	Vietnam, Cambodia	Business	More than 1 month to 2 months	2	2	1	1	0	0	0	0	0					0	0	0	0	0
128	38	F	None	Africa	South Sudan	Business	More than 1 month to 2 months	1	1	0	0	0	0	0	0	0					1	1	2	2	1
212	28	M	None	Africa	Burkina Faso	Business	More than 1 month to 2 months	1	1	1	0	0	0	0	0	0					0	0	0	0	1
217	27	F	None	Africa	Rwanda	Business	More than 1 month to 2 months	1	1	1	0	0	0	0	0	0					0	0	0	0	1
253	35	M	None	Africa	Tanzania	Business	More than 1 month to 2 months	1	0	1	1	0	0	0	0	0					1	2	1	1	1
406	24	M	None	Africa	Ghana	Business	More than 1 month to 2 months	2	2	0	0	0	0	0	0	0					0	0	0	0	1
584	46	M	None	Africa	Kenya, Uganda	Business	More than 1 month to 2 months	2	2	2	0	0	0	0	0	0					0	0	0	0	1
587	27	F	None	Africa	Ethiopia	Business	More than 1 month to 2 months	2	2	2	0	0	0	0	0	0					0	0	0	0	1
679	23	F	None	Africa	Kenya, Uganda	Business	More than 1 month to 2 months	2	2	1	1	0	0	0	0	0					0	0	0	0	1
505	30	F	None	Europe	Switzerland	Business	More than 1 month to 2 months	2	2	1	0	0	0	0	0	0					0	0	0	0	0
511	26	M	None	Middle East	Oman	Business	More than 1 month to 2 months	2	2	1	0	0	0	0	0	0					0	0	0	0	0
167	36	M	None	Central and South America	Brazil	Business	More than 1 month to 2 months	1	0	1	0	0	0	0	0	0					0	0	0	0	1
257	30	M	None	Central and South America	Mexico, South America countries	Business	More than 1 month to 2 months	1	0	1	1	0	0	0	0	0					1	1	1	1	1
318	40	M	None	Central and South America	Brazil	Business	More than 1 month to 2 months	2	1	0	0	0	0	0	0	0					0	0	0	0	1
401	25	M	None	Central and South America	Brazil	Business	More than 1 month to 2 months	2	2	0	0	0	0	0	0	0					0	0	0	0	1
508	27	M	None	Central and South America	Brazil	Business	More than 1 month to 2 months	2	2	1	0	0	0	0	0	0					0	0	1	2	0
638	27	M	None	Central and South America	Brazil	Business	More than 1 month to 2 months	2	1	1	1	0	0	0	0	0					0	0	1	1	1
685	22	M	None	Central and South America	Peru	Business	More than 1 month to 2 months	2	2	1	1	0	0	0	0	0					0	0	0	0	0
270	32	F	None	Multiple regions	Bangladesh, Benin, Burkina Faso, Uganda	Business	More than 1 month to 2 months	1	1	1	1	0	0	0	0	0					1	1	1	1	1
669	25	F	None	North America	US	Business	More than 1 month to 2 months	2	2	1	1	0	0	0	0	0					0	0	1	1	0
140	23	M	None	Russia and Central Asia	Turkmenistan	Business	More than 1 month to 2 months	1	1	0	0	0	0	0	0	0					1	0	0	0	0
725	19	M	None	Central and South America	Brazil	others	More than 1 month to 2 months	2	2	1	1	0	0	0	0	0					0	0	0	0	1
73	47	F	None	Asia	China	Accompanied family	More than 1 month to 2 months	1	0	0	0	0	0	0	0	0					1	1	1	0	0
194	32	F	None	Europe	UK	Accompanied family	More than 1 month to 2 months	1	1	1	0	0	0	0	0	0					1	1	1	0	0
628	20	F	None	Asia	Cambodia	Volunteer	More than 1 month to 2 months	2	2	0	1	0	0	0	0	0					0	0	0	0	0
675	24	M	None	Asia	Cambodia	Volunteer	More than 1 month to 2 months	2	2	1	1	0	0	0	0	0					0	0	1	1	0
726	19	F	None	Asia	India	Volunteer	More than 1 month to 2 months	2	2	1	1	0	0	0	0	0					0	0	0	0	0
735	18	F	None	Asia	Indonesia	Volunteer	More than 1 month to 2 months	2	2	1	1	0	0	0	0	0					0	0	0	0	0
736	18	F	None	Asia	Philippines	Volunteer	More than 1 month to 2 months	2	2	1	1	0	0	0	0	0					0	0	0	0	0
286	18	F	Food allergy (egg: improved, shrimp, crab: active)	Asia	India	Volunteer	More than 1 month to 2 months	1	1	1	1	0	0	0	0	0					0	0	0	0	0
621	21	M	None	Africa	Kenya, Tanzania	Volunteer	More than 1 month to 2 months	2	2	0	1	0	0	0	0	0					0	0	0	0	1
762	21	F	None	Africa	Rwanda	Volunteer	More than 1 month to 2 months	2	2	2	2	0	0	0	0	0					0	0	0	0	1
804	18	M	None	Africa	Democratic Republic of the Congo	Volunteer	More than 1 month to 2 months	3	2	1	1	0	0	0	0	0					0	0	1	1	1
823	19	F	None	Africa	Uganda	Volunteer	More than 1 month to 2 months	3	3	2	2	0	0	0	0	0					0	0	0	0	1
95	33	F	None	Asia	China	Study	More than 1 month to 2 months	1	0	0	0	0	0	0	0	0					0	0	0	0	0
284	19	M	None	Asia	Thailand	Study	More than 1 month to 2 months	1	1	1	1	0	0	0	0	0					0	0	0	0	0
432	20	M	None	Asia	India	Study	More than 1 month to 2 months	2	2	0	0	0	0	0	0	0					0	0	2	2	0
620	21	F	None	Asia	Laos	Study	More than 1 month to 2 months	2	2	0	1	0	0	0	0	0					0	0	1	0	0
622	21	F	None	Asia	Philippines	Study	More than 1 month to 2 months	2	2	0	1	0	0	0	0	0					0	0	0	0	0
626	20	F	None	Asia	Thailand	Study	More than 1 month to 2 months	2	2	0	1	0	0	0	0	0					0	0	2	0	0
633	19	F	None	Asia	India	Study	More than 1 month to 2 months	2	2	0	1	0	0	0	0	0					0	0	0	0	0
687	22	M	None	Asia	India	Study	More than 1 month to 2 months	2	2	1	1	0	0	0	0	0					0	0	0	0	0
702	20	M	None	Asia	India	Study	More than 1 month to 2 months	2	2	1	1	0	0	0	0	0					0	0	1	1	0
732	18	M	None	Asia	Thailand	Study	More than 1 month to 2 months	2	2	1	1	0	0	0	0	0					0	0	1	1	0
738	18	F	None	Asia	Nepal	Study	More than 1 month to 2 months	2	2	1	1	0	0	0	0	0					0	0	0	0	0
756	19	F	None	Asia	Nepal	Study	More than 1 month to 2 months	2	2	2	1	0	0	0	0	0					0	0	0	0	0
768	16	F	None	Asia	Philippines	Study	More than 1 month to 2 months	2	2	2	2	0	0	0	0	0					0	0	1	0	0
827	20	M	None	Asia	Thailand	Study	More than 1 month to 2 months	4	3	2	2	0	0	0	0	0					0	0	0	0	0
806	23	F	Food allergy (fig)	Asia	Thailand	Study	More than 1 month to 2 months	3	3	1	1	0	0	0	0	0					0	0	0	0	0
446	19	M	None	Africa	Kenya	Study	More than 1 month to 2 months	2	2	0	0	0	0	0	0	0					0	0	0	0	1
516	25	F	None	Africa	Rwanda	Study	More than 1 month to 2 months	2	2	1	0	0	0	0	0	0					0	0	0	0	0
524	22	M	None	Africa	Mozambique	Study	More than 1 month to 2 months	2	2	1	0	0	0	0	0	0					0	0	0	0	1
570	19	M	None	Africa	Ghana	Study	More than 1 month to 2 months	2	2	1	0	0	0	0	0	0					0	0	0	0	0
694	21	M	None	Central and South America	Brazil	Study	More than 1 month to 2 months	2	2	1	1	0	0	0	0	0					0	0	0	0	1
618	21	M	None	Multiple regions	Switzerland, Togo	Study	More than 1 month to 2 months	2	2	0	1	0	0	0	0	0					0	0	2	1	1
715	20	F	None	Multiple regions	Malta, Laos	Study	More than 1 month to 2 months	2	2	1	1	0	0	0	0	0					0	0	0	0	0
748	30	F	None	Multiple regions	US, Belgium, Ghana	Study	More than 1 month to 2 months	2	2	2	1	0	0	0	0	0					0	0	0	0	1
752	21	F	None	Multiple regions	Thailand, Uganda	Study	More than 1 month to 2 months	2	2	2	1	0	0	0	0	0					0	0	0	0	1
144	20	F	None	North America	US	Study	More than 1 month to 2 months	1	1	0	0	0	0	0	0	0					0	0	1	0	0
255	32	F	None	North America	US	Study	More than 1 month to 2 months	1	0	1	1	0	0	0	0	0					1	1	1	0	0
625	20	F	None	North America	US	Study	More than 1 month to 2 months	2	2	0	1	0	0	0	0	0					0	0	2	1	0
630	20	M	None	North America	US	Study	More than 1 month to 2 months	2	2	0	1	0	0	0	0	0					0	0	2	0	0
720	19	F	None	North America	US	Study	More than 1 month to 2 months	2	2	1	1	0	0	0	0	0					0	0	1	1	0
730	19	F	None	North America	US	Study	More than 1 month to 2 months	2	2	1	1	0	0	0	0	0					0	0	2	0	0
766	18	M	None	North America	Canada	Study	More than 1 month to 2 months	2	2	2	2	0	0	0	0	0					0	0	0	0	0
803	21	M	None	North America	US	Study	More than 1 month to 2 months	3	2	1	1	0	0	0	0	0					0	0	1	1	0
813	20	F	None	North America	US	Study	More than 1 month to 2 months	3	3	2	1	0	0	0	0	0					0	0	0	1	0
822	20	M	None	North America	US	Study	More than 1 month to 2 months	3	3	2	2	0	0	0	0	0					0	0	0	0	0
703	20	F	None	Russia and Central Asia	Russia	Study	More than 1 month to 2 months	2	2	1	1	0	0	0	0	0					0	0	1	1	0
166	37	F	None	Africa	South Africa, Ethiopia, Ghana, Morocco	Tourism	More than 4 month to 1 year	1	0	1	0	0	0	0	0	0					0	0	0	0	1
91	33	M	None	Asia	India	Study	More than 4 month to 1 year	1	0	0	0	0	0	0	0	0					1	2	2	2	0
241	33	F	None	Europe	France	Study	More than 4 month to 1 year	1	0	0	1	0	0	0	0	0					1	1	1	1	0
807	22	F	None	North America	US	Study	More than 4 month to 1 year	3	3	1	1	0	0	0	0	0					0	0	0	0	0
75	46	M	None	Asia	Thailand	Tourism	1 week or less	1	0	0	0	0	0	0	0	0					0	0	0	0	0
81	39	F	None	Asia	Thailand	Tourism	1 week or less	1	0	0	0	0	0	0	0	0					0	0	0	0	1
274	29	M	None	Asia	Taiwan, South Korea	Tourism	1 week or less	1	1	1	1	0	0	0	0	0					1	1	1	1	0
627	20	F	None	Asia	Singapore, Indonesia	Tourism	1 week or less	2	2	0	1	0	0	0	0	0					0	0	0	0	0
327	20	M	None	Central and South America	Peru, Bolivia, Argentina, Brazil	Tourism	1 week or less	2	1	0	0	0	0	0	0	0					0	0	0	0	1
321	25	F	None	Multiple regions	Around the world	Tourism	1 week or less	2	1	0	0	0	0	0	0	0					0	0	0	0	0
698	20	F	None	Multiple regions	US, Peru, Bolivia	Tourism	1 week or less	2	2	1	1	0	0	0	0	0					0	0	0	0	1
86	36	M	None	Asia	Laos	Business	1 week or less	1	0	0	0	0	0	0	0	0					0	0	0	0	0
169	35	M	None	Asia	Indonesia	Business	1 week or less	1	0	1	0	0	0	0	0	0					0	0	0	0	0
213	28	M	None	Africa	Zambia	Business	1 week or less	1	1	1	0	0	0	0	0	0					0	0	0	0	0
568	19	F	None	Asia	Sri Lanka	Volunteer	1 week or less	2	2	1	0	0	0	0	0	0					0	0	0	0	0
38	31	M	None	Asia	Thailand	Study	1 week or less	0	1	0	0	0	0	0	0	0					0	0	0	0	0
569	19	F	None	Asia	Nepal	Study	1 week or less	2	2	1	0	0	0	0	0	0					0	0	0	0	0
826	20	F	None	Asia	Nepal	Study	1 week or less	4	0	1	1	0	0	0	0	0					0	0	0	0	0
537	21	M	None	Africa	Ethiopia	Study	1 week or less	2	2	1	0	0	0	0	0	0					0	0	0	0	0
696	21	F	None	Multiple regions	Russia, US, Kenya, Tanzania	Study	1 week or less	2	2	1	1	0	0	0	0	0					0	0	0	0	1
207	29	F	None	Central and South America	Brazil	VFR	More than 2 weeks to 1 month	1	1	1	0	0	0	0	0	0					0	0	0	0	1
22	45	F	None	Asia	Pakistan	Tourism	More than 2 weeks to 1 month	0	0	0	0	0	0	0	0	0					0	0	0	0	0
250	16	F	None	Asia	Singapore	Tourism	More than 2 weeks to 1 month	1	1	0	1	0	0	0	0	0					1	1	2	1	0
287	16	M	None	Asia	Malaysia, Cambodia	Tourism	More than 2 weeks to 1 month	1	1	1	1	0	0	0	0	0					1	1	1	1	0
23	42	F	None	Africa	Zambia, Mozambique	Tourism	More than 2 weeks to 1 month	0	0	0	0	0	0	0	0	0					0	0	0	0	1
189	34	M	None	Africa	Tanzania	Tourism	More than 2 weeks to 1 month	1	1	1	0	0	0	0	0	0					1	1	1	0	0
203	30	M	None	Africa	Kenya, Ethiopia, etc.	Tourism	More than 2 weeks to 1 month	1	1	1	0	0	0	0	0	0					0	0	0	0	0
399	25	M	None	Africa	Kenya	Tourism	More than 2 weeks to 1 month	2	2	0	0	0	0	0	0	0					0	0	0	0	1
414	22	M	None	Africa	Kenya, Egypt	Tourism	More than 2 weeks to 1 month	2	2	0	0	0	0	0	0	0					0	0	0	0	1
614	25	F	None	Africa	Uganda	Tourism	More than 2 weeks to 1 month	2	2	0	1	0	0	0	0	0					0	0	0	0	1
678	23	M	None	Africa	Egypt, Kenya, Tanzania, Zambia, Namibia, South Africa	Tourism	More than 2 weeks to 1 month	2	2	1	1	0	0	0	0	0					0	0	0	0	1
706	20	M	None	Africa	Tanzania	Tourism	More than 2 weeks to 1 month	2	2	1	1	0	0	0	0	0					0	0	0	0	1
749	28	F	None	Africa	Zambia	Tourism	More than 2 weeks to 1 month	2	2	2	1	0	0	0	0	0					0	0	0	1	0
133	33	F	None	Central and South America	Brazil	Tourism	More than 2 weeks to 1 month	1	1	0	0	0	0	0	0	0					0	0	0	0	1
137	31	F	None	Central and South America	Peru, Bolivia	Tourism	More than 2 weeks to 1 month	1	1	0	0	0	0	0	0	0					0	0	0	0	1
187	36	F	None	Central and South America	Brazil, Peru, Paraguay	Tourism	More than 2 weeks to 1 month	1	1	1	0	0	0	0	0	0					0	0	0	0	1
323	23	F	None	Central and South America	Brazil, Chile, Mexico	Tourism	More than 2 weeks to 1 month	2	1	0	0	0	0	0	0	0					0	0	0	0	1
324	22	F	None	Central and South America	Bolivia	Tourism	More than 2 weeks to 1 month	2	1	0	0	0	0	0	0	0					0	0	0	0	0
425	21	F	None	Central and South America	Peru, Bolivia	Tourism	More than 2 weeks to 1 month	2	2	0	0	0	0	0	0	0					0	0	0	0	1
670	25	F	None	Central and South America	Peru, Bolivia	Tourism	More than 2 weeks to 1 month	2	2	1	1	0	0	0	0	0					0	0	1	1	1
797	20	F	None	Central and South America	Bolivia	Tourism	More than 2 weeks to 1 month	3	2	0	1	0	0	0	0	0					0	0	0	0	0
130	38	F	BA	Central and South America	UA, Peru, Bolivia	Tourism	More than 2 weeks to 1 month	1	1	0	0	0	0	0	0	0					0	0	0	0	1
567	19	F	OAS	Central and South America	Peru, Bolivia	Tourism	More than 2 weeks to 1 month	2	2	1	0	0	0	0	0	0					0	0	0	0	0
708	20	F	None	Multiple regions	Around the world	Tourism	More than 2 weeks to 1 month	2	2	1	1	0	0	0	0	0					0	0	0	0	1
433	20	M	IgA nephropathy	Multiple regions	France, Benin	Tourism	More than 2 weeks to 1 month	2	2	0	0	0	0	0	0	0					0	0	0	0	1
28	35	M	None	Asia	Malaysia	Business	More than 2 weeks to 1 month	0	0	0	0	0	0	0	0	0					0	0	0	0	0
84	38	M	None	Asia	Vietnam	Business	More than 2 weeks to 1 month	1	0	0	0	0	0	0	0	0					0	0	0	0	0
89	35	M	None	Asia	Indonesia	Business	More than 2 weeks to 1 month	1	0	0	0	0	0	0	0	0					0	0	0	0	0
205	29	M	None	Asia	China	Business	More than 2 weeks to 1 month	1	1	1	0	0	0	0	0	0					1	1	1	0	0
404	24	M	None	Asia	India, Myanmar	Business	More than 2 weeks to 1 month	2	2	0	0	0	0	0	0	0					0	0	0	0	0
710	20	F	None	Asia	Vietnam	Business	More than 2 weeks to 1 month	2	2	1	1	0	0	0	0	0					0	0	0	0	0
30	31	M	None	Africa	Angola	Business	More than 2 weeks to 1 month	0	0	0	0	0	0	0	0	0					0	0	0	0	1
46	29	M	None	Africa	Ghana	Business	More than 2 weeks to 1 month	0	0	1	0	0	0	0	0	0					0	0	0	0	1
87	35	M	None	Africa	Madagascar	Business	More than 2 weeks to 1 month	1	0	0	0	0	0	0	0	0					2	2	2	2	0
93	33	F	None	Africa	Mozambique	Business	More than 2 weeks to 1 month	1	0	0	0	0	0	0	0	0					0	0	0	0	0
94	33	M	None	Africa	Democratic Republic of the Congo	Business	More than 2 weeks to 1 month	1	0	0	0	0	0	0	0	0					0	0	0	0	1
277	28	F	None	Africa	Malawi	Business	More than 2 weeks to 1 month	1	1	1	1	0	0	0	0	0					0	0	0	0	1
278	24	F	None	Africa	Ethiopia, South Africa	Business	More than 2 weeks to 1 month	1	1	1	1	0	0	0	0	0					0	0	0	0	1
407	24	F	None	Africa	Rwanda	Business	More than 2 weeks to 1 month	2	2	0	0	0	0	0	0	0					0	0	0	0	1
759	22	M	None	Africa	Kenya	Business	More than 2 weeks to 1 month	2	2	1	2	0	0	0	0	0					0	0	0	0	0
821	20	F	None	Africa	Tanzania	Business	More than 2 weeks to 1 month	3	3	2	2	0	0	0	0	0					0	0	0	0	0
19	48	M	OAS	Africa	Côte d'Ivoire	Business	More than 2 weeks to 1 month	0	0	0	0	0	0	0	0	0					0	0	0	0	1
761	25	F	None	Africa	Democratic Republic of the Congo	Business	More than 2 weeks to 1 month	2	2	2	2	0	0	0	0	0					0	0	0	0	0
479	24	M	None	Europe	Belgium	Business	More than 2 weeks to 1 month	2	1	1	0	0	0	0	0	0					1	1	1	2	0
26	39	M	None	Central and South America	Trinidad de Baco	Business	More than 2 weeks to 1 month	0	0	0	0	0	0	0	0	0					0	0	0	0	1
29	32	M	None	Central and South America	Argentina	Business	More than 2 weeks to 1 month	0	0	0	0	0	0	0	0	0					0	0	0	0	0
186	38	M	None	Central and South America	Peru	Business	More than 2 weeks to 1 month	1	1	1	0	0	0	0	0	0					1	1	1	0	1
206	29	M	None	Multiple regions	US, Brazil	Business	More than 2 weeks to 1 month	1	1	1	0	0	0	0	0	0					0	0	0	0	1
289	28	F	None	Multiple regions	Russia, Brazil	Business	More than 2 weeks to 1 month	1	2	1	1	0	0	0	0	0					1	0	1	1	1
589	24	M	None	Multiple regions	Canada, Brazil, US	Business	More than 2 weeks to 1 month	2	2	2	0	0	0	0	0	0					0	0	0	0	1
20	47	F	None	Oseania and Micronesia	Palau	Accompanied family	More than 2 weeks to 1 month	0	0	0	0	0	0	0	0	0					0	0	0	0	0
285	18	M	None	Asia	Laos	Volunteer	More than 2 weeks to 1 month	1	1	1	1	0	0	0	0	0					1	1	1	1	0
445	19	F	None	Asia	Indonesia	Volunteer	More than 2 weeks to 1 month	2	2	0	0	0	0	0	0	0					0	0	0	0	0
554	20	M	None	Asia	Malaysia	Volunteer	More than 2 weeks to 1 month	2	2	1	0	0	0	0	0	0					0	0	0	0	0
712	20	F	None	Asia	Cambodia	Volunteer	More than 2 weeks to 1 month	2	2	1	1	0	0	0	0	0					0	0	0	0	0
800	20	F	None	Asia	Cambodia	Volunteer	More than 2 weeks to 1 month	3	1	1	1	0	0	0	0	0					0	0	0	0	0
701	20	M	None	Africa	South Africa	Volunteer	More than 2 weeks to 1 month	2	2	1	1	0	0	0	0	0					0	0	1	2	0
737	18	F	None	Africa	South Africa, Botswana, Zimbabwe, Ethiopia	Volunteer	More than 2 weeks to 1 month	2	2	1	1	0	0	0	0	0					0	0	0	0	1
817	16	F	None	Africa	Kenya	Volunteer	More than 2 weeks to 1 month	3	3	2	1	0	0	0	0	0					0	0	0	1	1
172	31	F	None	Central and South America	Mexico, Peru, Bolivia	Volunteer	More than 2 weeks to 1 month	1	0	1	0	0	0	0	0	0					0	0	0	0	1
598	16	F	None	Asia	Philippines	Study	More than 2 weeks to 1 month	2	1	0	1	0	0	0	0	0					1	1	2	1	0
688	21	M	None	Asia	China	Study	More than 2 weeks to 1 month	2	2	1	1	0	0	0	0	0					0	0	1	1	0
689	21	M	None	Asia	Philippines	Study	More than 2 weeks to 1 month	2	2	1	1	0	0	0	0	0					0	0	1	1	0
814	20	F	None	Asia	Thailand	Study	More than 2 weeks to 1 month	3	3	2	1	0	0	0	0	0					0	0	0	0	0
192	33	M	BA	Asia	India	Study	More than 2 weeks to 1 month	1	1	1	0	0	0	0	0	0					0	0	0	0	0
219	25	F	None	Africa	Uganda, Rwanda	Study	More than 2 weeks to 1 month	1	1	1	0	0	0	0	0	0					0	0	0	0	1
751	22	F	None	Africa	Kenya	Study	More than 2 weeks to 1 month	2	2	2	1	0	0	0	0	0					0	0	0	0	1
447	19	F	None	Middle East	Jordan	Study	More than 2 weeks to 1 month	2	2	0	0	0	0	0	0	0					0	0	0	0	0
526	22	M	None	Central and South America	Mexico	Study	More than 2 weeks to 1 month	2	2	1	0	0	0	0	0	0					0	0	0	0	0
695	21	M	None	Multiple regions	Thailand, India, Uganda, Kenya	Study	More than 2 weeks to 1 month	2	2	1	1	0	0	0	0	0					0	0	0	0	1
142	21	M	None	North America	US	Study	More than 2 weeks to 1 month	1	1	0	0	0	0	0	0	0					1	1	1	0	0
757	19	F	None	North America	US	Study	More than 2 weeks to 1 month	2	2	2	1	0	0	0	0	0					0	0	0	0	0
697	21	F	None	Asia	Indonesia	Study	More than 2 months to 4 months	2	2	1	1	0	0	0	0	1					0	0	0	0	0
